# Supplementary material for: Contrasting genetic predisposition and diagnosis in psychiatric disorders: A multi-omic single-nucleus analysis of the human OFC
Source: Sci Adv. 2025 Mar 7;11(10):eadq2290. doi: 10.1126/sciadv.adq2290 (PMC11887846; doi:10.1126/sciadv.adq2290)
Supplement: Supplementary file 2 — Tables S1 to S15 [file sciadv.adq2290_tables_s1_to_s15.zip]

Archive with 1 entries (1 files):
- adq2290_tables_s1_to_15.xlsx
