# Supplementary material for: Contrasting genetic predisposition and diagnosis in psychiatric disorders: A multi-omic single-nucleus analysis of the human OFC
Source: Sci Adv. 2025 Mar 7;11(10):eadq2290. doi: 10.1126/sciadv.adq2290 (PMC11887846; doi:10.1126/sciadv.adq2290)
Supplement: Supplementary file 2 — Tables S1 to S15 [file sciadv.adq2290_tables_s1_to_s15.zip › adq2290_tables_s1_to_15.xlsx]

## Sheet: Table S1
Table S1. NSW Brain Cohort Overview.
Summary of cohort parameters. Data are presented as the mean ± standard deviation. F (female), M (male), PMI (post-mortem interval), RIN (RNA Integrity Number), BIP (Bipolar Disorder), MDD (Major Depressive Disorder), SCA (Schizoaffective Disorder), SCZ (Schizophrenia).
	Controls (n=35)	Cases (n=57)	Overall (n=92)
Age [years]	55.83 ± 13.56	53.32 ± 13.73	54.27 ± 13.64
Sex	13 F | 22 M	22 F | 35 M	35 F | 57 M
Psychiatric diagnosis	0	BIP (5), MDD (7), SCA (7), SCZ (38)	no diagnosis (35), BIP (5), MDD (7), SCA (7), SCZ (38)
PMI [h]	31.80 ± 11.30	35.18 ± 16.58	33.90 ± 14.82
pH	6.66 ± 0.24	6.57 ± 0.23	6.60 ± 0.24
RIN	7.17 ± 1.34	7.25 ± 1.21	7.22 ± 1.25

## Sheet: Table S2
Table S2. NSW Brain Cohort Covariates and Inclusion in Downstream Analyses.
List of samples with covariates. Columns Downstream_RNA and Downstream_ATAC indicate if samples were included in the downstream analyses for the respective data modality or filtered out during quality control. Columns crossDisorder2019:height indicate if samples were part of the high/low genetic risk group for the respective trait. Columns RNA_Mean.Reads.per.Cell:ATAC_Number.of.peaks hold informa…
Sample_ID	Age	Sex	Ethnic.origin	Status	Classification	PMI	Brain.pH	RIN	Library_Prep_Batch	NumberOfNuclei_RNA_preQC	NumberOfNuclei_ATAC_preQC	NumberOfNuclei_RNA_postQC	NumberOfNuclei_ATAC_postQC	Downstream_RNA	Downstream_ATAC	crossDisorder2019	SCZ2022	MDD	BIP2021	height	RNA_Mean.Reads.per.Cell	RNA_Median.Genes.per.Cell	RNA_Median.UMI.Counts.per.Cell	ATAC_Mean.raw.read.pairs.per.cell	ATAC_Median.high.quality.fragments.per.cell	ATAC_Number.of.peaks
s1	51	Male	European	1	Schizophrenia	18	6.62	7.5	15	17717	6680	14144	5223	1	1	NA	NA	NA	NA	high	9728	1749	2771	22950.4	7107.5	134575
s2	64	Male	European	1	MajorDepression	24	6.6	7.6	15	13940	6158	12350	4840	1	1	NA	NA	NA	NA	NA	11869	1694	2615	23601.2	6604.5	107973
s3	66	Female	European	1	Schizophrenia	12.5	6.52	8.1	10	14318	4113	12661	3535	1	1	high	NA	NA	high	low	9830	1786	2945	29508.1	9773	152286
s4	40	Male	European	1	Schizophrenia	21.5	6.2	7.6	13	9335	10486	6495	8145	1	1	high	NA	NA	NA	NA	14837	2775	4618	16769.7	4931.5	120390
s5	55	Male	European	1	Schizophrenia	72	6.34	6.4	5	9032	5858	7284	4649	1	1	NA	NA	NA	low	NA	15995	1927	3336	28065.3	8983.5	143127
s6	33	Female	European	0	Control	24	6.77	7.7	13	13287	5601	10502	4623	1	1	NA	NA	NA	NA	NA	9295	1329	1967	30681.1	9669	145907
s7	35	Female	European	1	MajorDepression	27	6.8	8.5	5	12363	8358	9946	6803	1	1	NA	high	NA	high	NA	11214	1598	2545	20055.8	6535	174877
s8	54	Male	European	1	Schizophrenia	27.5	6.17	5.6	14	8189	3585	6538	3090	1	1	NA	low	low	NA	NA	16437	2055	3622	42811	13738	145783
s9	82	Female	European	0	Control	7.5	6.45	7	2	7270	6254	4263	5018	1	1	NA	NA	low	high	NA	15431	1080	1480	20456.1	5604.5	118662
s10	56	Male	European	0	Control	37	6.76	5.4	15	16023	2717	11783	2304	1	1	low	NA	NA	low	NA	9062	1409	2112	66255.4	14878	145323
s11	57	Male	European	1	Schizophrenia	48	6.66	6.3	7	10182	1867	8683	1668	1	1	high	NA	high	high	high	12715	2067	3568	80418.3	13447	81493
s12	81	Female	European	0	Control	28	6.2	4.1	5	6840	5670	5750	4570	1	1	high	NA	high	NA	NA	17949	1747	2794	34385.4	9796.5	132543
s13	73	Male	European	1	SchizoaffectiveDisorder	14	6.8	NA	1	7335	2471	6240	2193	1	1	low	low	low	NA	NA	13250	2134	3825	63646.4	13716	122621
s14	73	Female	European	1	SchizoaffectiveDisorder	20	6.85	8.1	11	9906	1684	6156	1355	1	1	NA	NA	NA	NA	NA	10449	1202	1666	73698	11779	122037
s15	57	Male	European	1	SchizoaffectiveDisorder	28	6.6	7.2	1	8998	7059	6272	5636	1	1	NA	NA	NA	NA	low	11648	1916	3360	22768.6	7732	164997
s16	57	Male	European	0	Control	18	6.6	6.8	9	9783	8961	8589	7076	1	1	NA	NA	low	NA	NA	13030	2197	4045	19314.1	7530	149350
s17	56	Female	European	1	Schizophrenia	34	6.56	8	4	10967	6620	9117	5114	1	1	low	NA	NA	NA	low	13063	1746	2837	22947.8	6271	132812
s18	78	Male	European	0	Control	6.5	6.2	5.8	9	3844	2303	5710	1973	1	1	low	low	NA	NA	NA	33235	2760	5433	68111.8	17602	111219
s19	30	Male	European	1	SchizoaffectiveDisorder	26	6.75	8.4	1	7602	6727	6482	5456	1	1	low	low	NA	NA	NA	12911	2391	4466	24281	8770	179257
s20	54	Female	European	1	Schizophrenia	29	6.5	8.3	14	16512	9754	13413	7605	1	1	NA	low	high	NA	NA	8720	1868	3089	18232.2	7232	171688
s21	33	Male	European	1	SchizoaffectiveDisorder	48	6.65	8.2	2	7820	5045	5528	4164	1	1	high	high	NA	NA	NA	13958	1604	2624	27195	6159	121588
s22	60	Male	European	1	BipolarDisorder	33.5	6.6	6.7	1	5027	3758	4029	3318	1	1	NA	NA	high	high	low	21658	2697	5692	43793	13745	162200
s23	52	Male	European	1	Schizophrenia	46	6.43	7.9	3	7637	7434	6649	5612	1	1	low	NA	NA	NA	NA	18495	2392	4778	18317.2	6361	125958
s24	55	Female	European	1	Schizophrenia	33.5	6.69	7.9	10	14133	7857	12174	6225	1	1	NA	NA	high	NA	NA	10409	2011	3476	20764.9	7622	147693
s25	73	Male	European	0	Control	48	6.8	7.9	7	11343	2147	10175	1844	1	1	high	NA	NA	low	NA	11646	2322	3894	71975.6	13481	118084
s26	49	Female	European	0	Control	15	6.93	8.6	7	13376	2383	11785	2096	1	1	NA	NA	NA	NA	high	8849	1928	3158	62878.5	15919	154984
s27	60	Male	European	0	Control	21.5	6.66	7.7	12	6681	1457	3919	1224	1	1	NA	high	NA	high	high	22917	2756	4361	96231	15383	118453
s28	55	Male	European	0	Control	39	6.89	7.7	3	8827	5937	7588	4891	1	1	NA	NA	NA	NA	NA	13545	2319	4141	27061.9	6973	131779
s29	62	Male	European	0	Control	37.5	6.56	9	14	16018	6879	14187	5500	1	1	low	low	low	low	high	8747	2079	3544	27624.2	9896	156059
s30	33	Female	European	1	SchizoaffectiveDisorder	50	6.95	8.2	4	9449	6224	8068	4870	1	1	high	NA	NA	NA	low	12453	2255	3880	21444.4	5240	119594
s31	60	Female	European	1	MajorDepression	28.5	6.61	6.2	12	16292	2953	13956	2448	1	1	NA	NA	NA	NA	NA	10937	2094	3206	54375.2	15262	150125
s32	59	Male	European	1	Schizophrenia	26.5	6.48	6.3	2	7835	4390	6870	3747	1	1	high	NA	NA	high	NA	14662	2362	4449	31458.6	9523	131376
s33	51	Female	European	0	Control	37.5	6.92	6.8	12	10871	1163	8894	982	1	1	NA	NA	NA	low	NA	14255	2007	3301	118386	19111	126474
s34	53	Male	European	1	Schizophrenia	27.5	6.27	6.2	4	8018	6321	6790	4778	1	1	NA	NA	high	NA	NA	16100	2136	4079	18394.5	4761	83745
s35	63	Female	European	0	Control	42	7.02	7.9	15	11264	4892	9848	4087	1	1	low	NA	NA	NA	NA	13810	2464	4388	27151.8	9597.5	153691
s36	59	Male	European	0	Control	40	6.53	7	1	5313	4018	4447	3508	1	1	low	low	low	low	NA	19588	2265	4441	38256.9	11448.5	141903
s37	74	Male	European	1	MajorDepression	39.5	6.59	6.6	7	9222	4776	7627	4139	1	1	NA	high	NA	high	NA	13310	2058	3482	28506.4	8436.5	158400
s38	72	Male	European	1	Schizophrenia	21	6.49	6.5	14	14881	4122	12676	3466	1	1	NA	high	NA	NA	NA	8651	1887	3206	43352.6	12323	128401
s39	54	Female	European	1	BipolarDisorder	72.5	6.93	8.9	15	14112	3024	11418	2400	1	1	high	NA	NA	NA	NA	10900	1910	3110	46879.8	10778	110961
s40	62	Male	European	1	Schizophrenia	44	6.43	7	2	5724	6463	5000	5342	1	1	high	NA	NA	NA	low	18916	2136	4004	23022.6	8994	155851
s41	40	Female	European	1	BipolarDisorder	47.5	6.8	6.3	11	9178	3626	9089	3139	1	1	NA	NA	NA	high	NA	15920	1675	2439	35912.6	11083.5	133540
s42	62	Male	European	0	Control	46	6.95	8.8	6	7186	6821	5600	5504	1	1	high	high	high	high	NA	21559	2132	3540	26781.5	7663	165749
s43	36	Male	European	0	Control	34	6.67	8	9	10727	3227	8199	2853	1	1	NA	NA	NA	NA	high	12952	1731	2826	51778.1	15248	147453
s44	41	Male	European	1	MajorDepression	18	6.97	8.9	1	10511	8036	8415	6141	1	1	NA	low	NA	low	NA	10153	1964	3348	19414	4928.5	104388
s45	56	Female	European	1	Schizophrenia	59	6.79	8.6	12	11789	3023	10413	2546	1	1	NA	high	NA	NA	NA	13680	1541	2266	50221	9493	60003
s46	65	Female	European	1	Schizophrenia	60	6.35	6.3	14	8897	5046	7854	NA	1	NA	low	NA	NA	NA	NA	14487	2084	4158	33703.7	12100	179461
s47	63	Female	European	0	Control	50	6.46	6.7	3	7570	4825	6605	3876	1	1	NA	NA	NA	low	NA	16490	2139	4056	28053.5	7614	149696
s48	53	Male	European	0	Control	16	6.5	8.2	4	9536	5254	8166	4333	1	1	NA	NA	NA	NA	high	13432	2142	3751	24633.5	7659.5	142000
s49	62	Female	European	0	Control	35	6.06	5.3	8	10113	6791	9075	5373	1	1	NA	NA	NA	NA	high	12432	2211	4122	32850	8239	94789
s50	44	Female	European	1	Schizophrenia	49	6.65	7.5	3	7630	6093	6523	5067	1	1	NA	NA	NA	NA	NA	16558	3025	5862	22911.2	8690	167250
s51	37	Male	European	1	Schizophrenia	19.5	6.88	8.1	9	13374	7746	11748	6164	1	1	NA	NA	NA	NA	NA	10974	1835	2840	26219	6947.5	114832
s52	69	Female	European	0	Control	39	6.72	7.9	13	10074	6841	8763	5433	1	1	low	low	low	low	NA	12546	2354	4094	23030.1	5497	104237
s53	43	Male	European	1	Schizophrenia	18	6.39	6.5	5	12048	3474	10425	2833	1	1	NA	high	NA	NA	NA	12627	1680	2878	56662.2	12271.5	164539
s54	59	Male	European	0	Control	28	6.77	7.3	10	10983	8357	9686	6350	1	1	low	low	high	low	NA	13349	1979	3160	20676.1	6138	137199
s55	59	Male	European	0	Control	29	6.61	8.6	7	10540	4756	8849	4048	1	1	NA	NA	NA	NA	NA	11359	1972	3364	29615.5	8473.5	145684
s56	37	Male	European	0	Control	24	6.7	8	2	5764	6528	4278	5286	1	1	NA	NA	NA	NA	NA	18492	2028	3640	23207.5	6956.5	169484
s57	32	Male	European	0	Control	36	6.77	7.9	11	12607	3909	10371	3365	1	1	NA	high	NA	NA	low	11089	1458	2165	32119.3	9907	155426
s58	51	Male	European	0	Control	35	7	7.9	14	13612	1420	11940	1170	1	1	NA	high	NA	NA	NA	9349	2099	3379	88857.7	18135.5	134467
s59	40	Female	European	1	Schizophrenia	20	6.63	7.6	8	14068	2136	12194	1805	1	1	low	NA	NA	NA	NA	10032	2089	3603	73567.2	16558	109792
s60	50	Male	European	1	Schizophrenia	42	6.71	8.6	10	11077	8547	9414	6445	1	1	NA	NA	NA	NA	high	12654	2147	3706	21080.9	5639	102489
s61	58	Male	European	0	Control	39	6.49	2.3	16	11813	10671	10083	8115	1	1	NA	NA	NA	low	low	12559	1961	3650	11015.9	4108	141567
s62	58	Female	European	1	MajorDepression	39	6.02	4.4	2	5611	4338	3895	3539	1	1	NA	NA	NA	NA	high	18382	1724	3524	37981.8	10172	93375
s63	59	Male	European	1	Schizophrenia	48.5	6.56	7.8	9	10298	9075	8769	7690	1	1	high	high	NA	high	NA	14769	2352	4362	20679.1	7234	145442
s64	40	Male	European	0	Control	27	6.79	7.4	8	14104	2112	12646	1847	1	1	NA	NA	low	NA	NA	9181	2094	3421	60621.2	14463	137823
s65	59	Male	European	0	Control	28.5	6.81	7.6	11	12658	8031	11115	6511	1	1	NA	NA	NA	NA	low	11721	2256	3950	18453.6	7934	175717
s66	56	Male	European	1	Schizophrenia	65	6.56	8	13	13740	9488	10933	7802	1	1	NA	NA	high	high	NA	9305	1752	2872	15932	6389.5	172307
s67	34	Male	European	1	BipolarDisorder	68	6.72	8.7	10	9799	10305	8600	7420	1	1	low	NA	low	NA	high	13501	2446	4079	14344.9	4990	162002
s68	26	Male	European	1	Schizophrenia	27	6.74	9	15	15755	3586	13562	2950	1	1	high	NA	NA	NA	NA	9261	1865	2901	38144.5	10104	105815
s69	41	Male	European	1	Schizophrenia	37	6.41	6.5	10	11352	11104	10075	8707	1	1	high	NA	NA	NA	high	11497	2310	4433	14904.9	5613	142107
s70	64	Male	European	0	Control	30	6.82	7.5	9	11091	9516	9772	7736	1	1	NA	low	NA	NA	NA	14154	2598	4575	21989.1	7661	162797
s71	54	Male	European	1	Schizophrenia	64	6.77	7.8	8	10045	5318	8948	4458	1	1	NA	NA	low	NA	NA	11845	2396	4185	25448.5	8078.5	161933
s72	64	Male	European	1	Schizophrenia	48	6.66	8.1	4	8517	7730	7282	5708	1	1	low	low	NA	low	NA	14375	2228	4172	18486	5597	161557
s73	51	Female	European	0	Control	41	6.95	7.2	3	9641	6060	8648	3463	1	1	NA	NA	NA	low	high	12580	2213	3593	20853	3461.5	128477
s74	84	Male	European	1	Schizophrenia	5.5	6.55	5.2	5	11351	5973	9803	4931	1	1	NA	NA	NA	NA	NA	13591	1956	3285	28326	9126	171355
s75	49	Male	European	1	Schizophrenia	22	6.33	6.1	6	10442	8700	8863	6993	1	1	low	NA	NA	NA	NA	16101	2610	5638	20554.6	7920.5	163183
s76	83	Female	European	1	Schizophrenia	8	6.55	8.8	13	18565	5400	15693	3733	1	1	NA	NA	NA	NA	NA	7308	1615	2511	30504.2	8873	105029
s77	48	Male	European	1	BipolarDisorder	23.5	6.34	6.1	11	12974	4352	11609	3539	1	1	NA	NA	NA	NA	low	11888	1946	3492	38026.5	12736	130938
s78	60	Female	European	0	Control	36	6.75	7.6	5	8763	3717	7611	3268	1	1	high	high	NA	NA	NA	17893	2892	5632	55407.8	14303	158777
s79	42	Female	European	1	SchizoaffectiveDisorder	26.5	6.95	7.5	7	13091	3981	10852	3289	1	1	low	low	NA	low	NA	10883	1807	2801	32006.2	6815	120454
s80	45	Female	European	0	Control	29.5	6.78	7.6	13	10421	3507	9349	2980	1	1	NA	NA	NA	NA	high	11767	2221	3696	41223.1	13391	158192
s81	34	Male	European	1	Schizophrenia	40	6.82	8.5	12	15192	1406	12852	1172	1	1	NA	NA	NA	NA	low	11032	2103	3409	123428	17973.5	110288
s82	63	Male	European	1	Schizophrenia	25	6.63	6.7	8	10655	2369	9598	2070	1	1	high	NA	high	high	NA	11203	2184	3606	57725.7	10707	99592
s83	67	Female	European	0	Control	15.5	6.42	6.3	11	10460	9874	9322	7490	1	1	NA	NA	low	NA	low	13105	2032	3751	17031.5	6780.5	140858
s84	49	Male	European	1	Schizophrenia	16	6.34	7.3	8	11207	2709	9872	2283	1	1	NA	high	high	NA	NA	12069	2419	4577	54236	13299	113109
s85	60	Female	European	1	Schizophrenia	27.5	6.44	7.3	3	10105	3823	9148	3248	1	1	NA	NA	NA	NA	low	11973	2293	4072	33036.2	9192	128477
s86	51	Male	European	1	Schizophrenia	46.5	6.6	8.1	12	14489	2081	12495	1840	1	1	NA	NA	NA	NA	low	11525	2198	3845	67200.9	14517	115535
s87	83	Female	European	1	Schizophrenia	23	6.23	5.5	4	5254	5839	4038	4480	1	1	high	NA	NA	high	NA	28623	1883	3640	21391.9	4747	80642
s88	31	Female	European	1	MajorDepression	38	6.4	7	6	16408	6700	NA	5108	NA	1	NA	NA	NA	NA	NA	11361	2304	3736	26626.6	7684.5	137732
s89	44	Male	European	0	Control	50	6.6	7.1	6	5744	9428	NA	7139	NA	1	NA	NA	NA	NA	NA	29873	4488	9334	16633.6	5360.5	157381
s90	61	Female	European	1	Schizophrenia	42	6.65	6.3	6	12739	9931	NA	7327	NA	1	NA	NA	NA	NA	NA	13100	2806	4897	12474.8	5026	144997
s91	24	Male	European	0	Control	43	6.27	6.2	6	1393	6642	NA	5355	NA	1	NA	NA	NA	NA	NA	134646	6035	15473	23796.6	7326	164053
s92	61	Female	European	1	Schizophrenia	60.5	5.84	2.9	16	10791	1675	NA	NA	NA	NA	NA	NA	NA	NA	NA	10317	411	855	74478.8	8552	39708

## Sheet: Table S3
Table S3. Differences in Cell Type Proportions between snRNA-seq and snATAC-seq data.
The difference in cell type proportions between snRNA-seq and snATAC-seq for each cell type was tested using a two-sided Wilcoxon signed-rank test.
Cell Type	RNA	ATAC	pvalue	FDR
Astro_FB	26789	16158	0.000536134	0.000618616
Astro_PP	86351	31902	3.96447e-11	1.18934e-10
Endothelial	14353	5996	0.0391533	0.0391533
Exc_L2-3	218679	95711	1.37365e-09	2.57559e-09
Exc_L3-5	12152	5041	8.2961e-05	0.000113129
Exc_L4-6_1	36166	22852	2.66692e-09	4.44487e-09
Exc_L4-6_2	35090	4950	1.0817e-14	4.05636e-14
Exc_L4-6_3	14479	NA	NA	NA
Exc_L5-6	7564	NA	NA	NA
Exc_L5-6_HTR2C	4164	NA	NA	NA
In_LAMP5	15116	NA	NA	NA
In_PVALB_Ba	31504	14396	0.000235696	0.00029462
In_PVALB_Ch	6717	2925	0.00182366	0.00195392
In_RELN	24095	19425	8.13094e-16	6.0982e-15
In_SST	34069	22410	8.88311e-11	2.22078e-10
In_VIP	42154	17492	1.70511e-10	3.65381e-10
Microglia	39433	34983	4.31141e-15	2.15571e-14
Oligodendrocyte	92744	87086	1.26768e-07	1.90152e-07
OPC	45427	18112	8.13094e-16	6.0982e-15

## Sheet: Table S4
Table S4. Polygenic risk scores (PRS) for NSW Brain Cohort.
Polygenic risk scores (PRS) were calculated with PRS-CS. The scores are based on GWAS studies for a cross-disorder phenotype, bipolar disorder, MDD, schizophrenia and height (as a non-psychiatric control).
sample_id	PRS_crossDisorder2019	PRS_BIP2021	PRS_MDD	PRS_SCZ2022	PRS_height
s1	1.54453e-05	1.90728e-05	1.93408e-05	0.000161789	5.95884e-05
s2	1.55057e-05	1.90606e-05	1.94276e-05	0.000161538	5.9269e-05
s3	1.55319e-05	1.91173e-05	1.94429e-05	0.000162056	5.92585e-05
s4	1.56252e-05	1.9073e-05	1.94124e-05	0.000162293	5.93374e-05
s5	1.54444e-05	1.89361e-05	1.93191e-05	0.000161426	5.93764e-05
s6	1.54334e-05	1.89586e-05	1.93011e-05	0.000161981	5.94383e-05
s7	1.54927e-05	1.90765e-05	1.93826e-05	0.000161795	5.93036e-05
s8	1.54561e-05	1.89611e-05	1.93091e-05	0.000161167	5.94658e-05
s9	1.54688e-05	1.90838e-05	1.92784e-05	0.000162	5.9341e-05
s10	1.54184e-05	1.89387e-05	1.93087e-05	0.000161113	5.93748e-05
s11	1.55673e-05	1.90751e-05	1.94677e-05	0.000161764	5.95611e-05
s12	1.55705e-05	1.90212e-05	1.9452e-05	0.000161396	5.96206e-05
s13	1.53697e-05	1.89521e-05	1.92678e-05	0.000161066	5.97585e-05
s14	1.54729e-05	1.89826e-05	1.93395e-05	0.000161596	5.91898e-05
s15	1.55085e-05	1.90098e-05	1.93793e-05	0.00016158	5.92103e-05
s16	1.54921e-05	1.90442e-05	1.93063e-05	0.000161639	5.94453e-05
s17	1.54226e-05	1.89931e-05	1.93824e-05	0.000161555	5.91345e-05
s18	1.53828e-05	1.89679e-05	1.93225e-05	0.000161059	5.92762e-05
s19	1.53728e-05	1.89868e-05	1.93566e-05	0.000161183	5.96652e-05
s20	1.54448e-05	1.89477e-05	1.94047e-05	0.000160998	5.94257e-05
s21	1.55261e-05	1.90993e-05	1.93383e-05	0.000161865	5.93632e-05
s22	1.55092e-05	1.91279e-05	1.94476e-05	0.000161598	5.91484e-05
s23	1.5427e-05	1.89659e-05	1.93838e-05	0.000161349	5.93993e-05
s24	1.55157e-05	1.89636e-05	1.9409e-05	0.000162223	5.92857e-05
s25	1.55217e-05	1.88636e-05	1.93742e-05	0.000161464	5.93248e-05
s26	1.54579e-05	1.90145e-05	1.92993e-05	0.00016171	5.96777e-05
s27	1.54893e-05	1.91097e-05	1.93931e-05	0.000162027	5.96102e-05
s28	1.54921e-05	1.9056e-05	1.93865e-05	0.000161611	5.92698e-05
s29	1.53982e-05	1.8886e-05	1.92999e-05	0.00016101	5.95994e-05
s30	15.52	1.90433e-05	1.92827e-05	0.000161645	5.90267e-05
s31	1.54947e-05	1.89749e-05	1.93915e-05	0.000161572	5.93441e-05
s32	1.55254e-05	1.91089e-05	1.93259e-05	0.000161743	5.95017e-05
s33	1.52925e-05	18.84	1.92442e-05	0.000160751	5.93835e-05
s34	1.54965e-05	1.91186e-05	1.94056e-05	0.000161194	5.95256e-05
s35	1.54241e-05	1.89402e-05	1.93051e-05	0.000161448	5.94435e-05
s36	1.53705e-05	1.89507e-05	1.92827e-05	0.000160661	5.95342e-05
s37	1.54906e-05	1.90859e-05	1.94054e-05	0.000161842	5.93507e-05
s38	1.54995e-05	1.90067e-05	1.94028e-05	0.00016179	5.93553e-05
s39	1.55254e-05	1.90247e-05	1.93944e-05	0.000161227	5.92725e-05
s40	1.55278e-05	1.90243e-05	1.93511e-05	0.00016177	5.88025e-05
s41	1.55132e-05	1.91366e-05	1.93841e-05	0.000161104	5.93851e-05
s42	1.55223e-05	1.91526e-05	1.94253e-05	0.000162141	5.88287e-05
s43	1.54882e-05	1.89947e-05	1.93839e-05	0.000161499	5.96343e-05
s44	1.54272e-05	1.89406e-05	1.93604e-05	0.000161049	5.92844e-05
s45	1.54619e-05	1.90206e-05	1.92822e-05	0.000162032	5.93376e-05
s46	1.54216e-05	1.89202e-05	1.93662e-05	0.000161009	5.93551e-05
s47	1.54323e-05	1.88753e-05	1.9326e-05	0.000161347	5.89745e-05
s48	1.54505e-05	1.90381e-05	1.93279e-05	0.000161629	5.95878e-05
s49	1.5435e-05	1.89428e-05	1.93524e-05	0.000160948	5.95395e-05
s50	1.54638e-05	1.89716e-05	1.93318e-05	0.000161471	5.94647e-05
s51	1.55548e-05	1.90373e-05	1.93142e-05	0.000161756	5.92955e-05
s52	1.54232e-05	1.88853e-05	1.9289e-05	0.00016086	5.92748e-05
s53	1.54835e-05	1.89996e-05	1.93659e-05	0.000162016	5.95343e-05
s54	1.54077e-05	1.89453e-05	1.94443e-05	0.000161083	5.94208e-05
s55	1.54297e-05	1.89686e-05	1.93664e-05	0.000161532	5.95082e-05
s56	1.55033e-05	1.90691e-05	1.93455e-05	0.000161605	5.92607e-05
s57	1.5478e-05	1.89611e-05	1.9377e-05	0.000162282	5.91098e-05
s58	1.54931e-05	1.90487e-05	1.93456e-05	0.000162044	5.93955e-05
s59	1.54163e-05	1.90449e-05	1.9432e-05	0.00016141	5.96256e-05
s60	1.54769e-05	1.89688e-05	1.93772e-05	0.000161524	5.97994e-05
s61	1.53314e-05	1.88835e-05	1.93167e-05	0.000160847	5.91289e-05
s62	1.54503e-05	1.8846e-05	1.93162e-05	0.000161531	5.96066e-05
s63	1.55748e-05	1.91001e-05	1.93901e-05	0.000162003	5.93867e-05
s64	1.54592e-05	1.89847e-05	1.93037e-05	0.000161496	5.95469e-05
s65	1.55e-05	1.90021e-05	1.93535e-05	0.000161213	5.90284e-05
s66	1.54885e-05	1.90991e-05	1.94438e-05	0.000161774	5.91419e-05
s67	1.54174e-05	1.89836e-05	1.92877e-05	0.000161388	5.98026e-05
s68	1.55886e-05	1.90703e-05	1.9351e-05	0.000162165	5.95581e-05
s69	1.5516e-05	1.9055e-05	1.93694e-05	0.000161717	5.95936e-05
s70	1.54662e-05	1.89878e-05	1.93181e-05	0.000161141	5.9359e-05
s71	1.54349e-05	1.89555e-05	1.9295e-05	0.000161191	5.94095e-05
s72	1.54126e-05	1.89107e-05	1.93978e-05	0.000161143	5.93518e-05
s73	1.53767e-05	1.89416e-05	1.92506e-05	0.000160505	5.95883e-05
s74	1.55526e-05	1.89718e-05	1.93244e-05	0.000162072	5.94883e-05
s75	1.53857e-05	1.90007e-05	1.9343e-05	0.000161317	5.9445e-05
s76	1.55172e-05	1.90324e-05	1.9425e-05	0.000161668	5.89643e-05
s77	1.54976e-05	1.9127e-05	1.95011e-05	0.000161397	5.90576e-05
s78	1.5552e-05	1.90484e-05	1.93009e-05	0.000161974	5.93328e-05
s79	1.54084e-05	1.89438e-05	1.93302e-05	0.000161099	5.92708e-05
s80	1.54964e-05	1.89827e-05	1.93597e-05	0.00016152	5.96435e-05
s81	1.54845e-05	1.89826e-05	1.9381e-05	0.00016156	5.92382e-05
s82	1.55535e-05	1.91077e-05	1.94858e-05	0.000161576	5.93984e-05
s83	1.54641e-05	1.89179e-05	1.92638e-05	0.00016167	5.92215e-05
s84	1.54981e-05	1.90486e-05	1.94004e-05	0.000161931	5.94621e-05
s85	1.54466e-05	1.89576e-05	1.93596e-05	0.000161503	5.91123e-05
s86	1.54793e-05	1.90104e-05	1.93743e-05	0.000161681	5.87848e-05
s87	1.55432e-05	1.90716e-05	1.93492e-05	0.000161618	5.92197e-05
s88	1.54675e-05	1.89621e-05	1.94497e-05	0.000161076	5.9117e-05
s89	1.55509e-05	19.16	1.94057e-05	0.000161819	59.61
s90	1.54826e-05	1.90331e-05	1.94481e-05	0.00016158	5.91992e-05
s91	1.53853e-05	1.89514e-05	1.93917e-05	0.000161611	5.91853e-05
s92	1.54653e-05	1.90226e-05	1.93476e-05	0.000161321	5.9612e-05

## Sheet: Table S5
Table S5. Number of cases and diagnoses in high and low risk groups.
For each high and low genetic risk group, this table includes the number of psychiatric cases overall and the number of donors with each individual diagnosis.
GWAS (disease or trait)	Risk Group	Samples Overall	Cases in Group	Schizophrenia Cases	Schizoaffective Cases	MDD Cases	Bipolar Cases
Cross-Disorder	Low	17	10	6	3	0	1
Cross-Disorder	High	17	13	10	2	0	1
Schizophrenia	Low	13	7	3	3	1	0
Schizophrenia	High	13	8	5	1	2	0
Major Depressive Disorder	Low	11	4	2	1	0	1
Major Depressive Disorder	High	11	8	7	0	0	1
Bipolar Disorder	Low	14	4	2	1	1	0
Bipolar Disorder	High	14	11	7	0	2	2
Height	Low	14	10	6	2	0	2
Height	High	14	6	4	0	1	1

## Sheet: Table S6
Table S6. Number of Samples after Outlier Removal.
Number of samples included per analysis after the removal of outliers (more than 3SD from mean in PC1).
modality	test	celltype	noSamples
RNA	status	Astro_FB	84
RNA	status	Astro_PP	87
RNA	status	Endothelial	86
RNA	status	Exc_L2-3	87
RNA	status	Exc_L3-5	86
RNA	status	Exc_L4-6_1	87
RNA	status	Exc_L4-6_2	87
RNA	status	Exc_L4-6_3	85
RNA	status	Exc_L5-6	80
RNA	status	Exc_L5-6_HTR2C	84
RNA	status	In_LAMP5	87
RNA	status	In_PVALB_Ba	87
RNA	status	In_PVALB_Ch	87
RNA	status	In_RELN	86
RNA	status	In_SST	87
RNA	status	In_VIP	87
RNA	status	Microglia	84
RNA	status	Oligodendrocyte	87
RNA	status	OPC	87
ATAC	status	Astro_FB	90
ATAC	status	Astro_PP	89
ATAC	status	Endothelial	89
ATAC	status	Exc_L2-3	90
ATAC	status	Exc_L3-5	87
ATAC	status	Exc_L4-6_1	89
ATAC	status	Exc_L4-6_2	83
ATAC	status	In_RELN	89
ATAC	status	In_PVALB_Ba	89
ATAC	status	In_PVALB_Ch	87
ATAC	status	In_SST	89
ATAC	status	In_VIP	89
ATAC	status	Microglia	88
ATAC	status	Oligodendrocyte	87
ATAC	status	OPC	90
RNA	crossDisorder2019	Astro_FB	32
RNA	crossDisorder2019	Astro_PP	33
RNA	crossDisorder2019	Endothelial	34
RNA	crossDisorder2019	Exc_L2-3	34
RNA	crossDisorder2019	Exc_L3-5	34
RNA	crossDisorder2019	Exc_L4-6_1	34
RNA	crossDisorder2019	Exc_L4-6_2	34
RNA	crossDisorder2019	Exc_L4-6_3	27
RNA	crossDisorder2019	Exc_L5-6	24
RNA	crossDisorder2019	Exc_L5-6_HTR2C	28
RNA	crossDisorder2019	In_LAMP5	34
RNA	crossDisorder2019	In_PVALB_Ba	34
RNA	crossDisorder2019	In_PVALB_Ch	34
RNA	crossDisorder2019	In_RELN	33
RNA	crossDisorder2019	In_SST	34
RNA	crossDisorder2019	In_VIP	34
RNA	crossDisorder2019	Microglia	34
RNA	crossDisorder2019	Oligodendrocyte	34
RNA	crossDisorder2019	OPC	34
RNA	SCZ2022	Astro_FB	26
RNA	SCZ2022	Astro_PP	26
RNA	SCZ2022	Endothelial	26
RNA	SCZ2022	Exc_L2-3	26
RNA	SCZ2022	Exc_L3-5	25
RNA	SCZ2022	Exc_L4-6_1	26
RNA	SCZ2022	Exc_L4-6_2	26
RNA	SCZ2022	Exc_L4-6_3	24
RNA	SCZ2022	Exc_L5-6	23
RNA	SCZ2022	Exc_L5-6_HTR2C	27
RNA	SCZ2022	In_LAMP5	26
RNA	SCZ2022	In_PVALB_Ba	26
RNA	SCZ2022	In_PVALB_Ch	26
RNA	SCZ2022	In_RELN	26
RNA	SCZ2022	In_SST	26
RNA	SCZ2022	In_VIP	26
RNA	SCZ2022	Microglia	26
RNA	SCZ2022	Oligodendrocyte	26
RNA	SCZ2022	OPC	26
RNA	height	Astro_FB	27
RNA	height	Astro_PP	27
RNA	height	Endothelial	28
RNA	height	Exc_L2-3	28
RNA	height	Exc_L3-5	28
RNA	height	Exc_L4-6_1	28
RNA	height	Exc_L4-6_2	28
RNA	height	Exc_L4-6_3	34
RNA	height	Exc_L5-6	31
RNA	height	Exc_L5-6_HTR2C	32
RNA	height	In_LAMP5	28
RNA	height	In_PVALB_Ba	28
RNA	height	In_PVALB_Ch	28
RNA	height	In_RELN	28
RNA	height	In_SST	28
RNA	height	In_VIP	28
RNA	height	Microglia	27
RNA	height	Oligodendrocyte	28
RNA	height	OPC	28
RNA	MDD	Astro_FB	21
RNA	MDD	Astro_PP	21
RNA	MDD	Endothelial	21
RNA	MDD	Exc_L2-3	22
RNA	MDD	Exc_L3-5	21
RNA	MDD	Exc_L4-6_1	22
RNA	MDD	Exc_L4-6_2	22
RNA	MDD	Exc_L4-6_3	25
RNA	MDD	Exc_L5-6	20
RNA	MDD	Exc_L5-6_HTR2C	20
RNA	MDD	In_LAMP5	22
RNA	MDD	In_PVALB_Ba	22
RNA	MDD	In_PVALB_Ch	22
RNA	MDD	In_RELN	22
RNA	MDD	In_SST	22
RNA	MDD	In_VIP	22
RNA	MDD	Microglia	21
RNA	MDD	Oligodendrocyte	22
RNA	MDD	OPC	22
RNA	BIP2021	Astro_FB	25
RNA	BIP2021	Astro_PP	28
RNA	BIP2021	Endothelial	27
RNA	BIP2021	Exc_L2-3	28
RNA	BIP2021	Exc_L3-5	28
RNA	BIP2021	Exc_L4-6_1	28
RNA	BIP2021	Exc_L4-6_2	28
RNA	BIP2021	Exc_L4-6_3	27
RNA	BIP2021	Exc_L5-6	27
RNA	BIP2021	Exc_L5-6_HTR2C	29
RNA	BIP2021	In_LAMP5	28
RNA	BIP2021	In_PVALB_Ba	28
RNA	BIP2021	In_PVALB_Ch	28
RNA	BIP2021	In_RELN	27
RNA	BIP2021	In_SST	28
RNA	BIP2021	In_VIP	28
RNA	BIP2021	Microglia	26
RNA	BIP2021	Oligodendrocyte	28
RNA	BIP2021	OPC	28
ATAC	crossDisorder2019	Astro_FB	32
ATAC	crossDisorder2019	Astro_PP	32
ATAC	crossDisorder2019	Endothelial	32
ATAC	crossDisorder2019	Exc_L2-3	32
ATAC	crossDisorder2019	Exc_L3-5	31
ATAC	crossDisorder2019	Exc_L4-6_1	32
ATAC	crossDisorder2019	Exc_L4-6_2	29
ATAC	crossDisorder2019	In_PVALB_Ba	32
ATAC	crossDisorder2019	In_PVALB_Ch	32
ATAC	crossDisorder2019	In_RELN	32
ATAC	crossDisorder2019	In_SST	32
ATAC	crossDisorder2019	In_VIP	32
ATAC	crossDisorder2019	Microglia	32
ATAC	crossDisorder2019	Oligodendrocyte	32
ATAC	crossDisorder2019	OPC	32
ATAC	BIP2021	Astro_FB	28
ATAC	BIP2021	Astro_PP	28
ATAC	BIP2021	Endothelial	25
ATAC	BIP2021	Exc_L2-3	28
ATAC	BIP2021	Exc_L3-5	27
ATAC	BIP2021	Exc_L4-6_1	27
ATAC	BIP2021	Exc_L4-6_2	24
ATAC	BIP2021	In_PVALB_Ba	27
ATAC	BIP2021	In_PVALB_Ch	27
ATAC	BIP2021	In_RELN	28
ATAC	BIP2021	In_SST	27
ATAC	BIP2021	In_VIP	28
ATAC	BIP2021	Microglia	28
ATAC	BIP2021	Oligodendrocyte	27
ATAC	BIP2021	OPC	27
ATAC	height	Astro_FB	34
ATAC	height	Astro_PP	33
ATAC	height	Endothelial	34
ATAC	height	Exc_L2-3	34
ATAC	height	Exc_L3-5	34
ATAC	height	Exc_L4-6_1	33
ATAC	height	Exc_L4-6_2	29
ATAC	height	In_PVALB_Ba	33
ATAC	height	In_PVALB_Ch	31
ATAC	height	In_RELN	33
ATAC	height	In_SST	32
ATAC	height	In_VIP	33
ATAC	height	Microglia	34
ATAC	height	Oligodendrocyte	34
ATAC	height	OPC	34
ATAC	MDD	Astro_FB	28
ATAC	MDD	Astro_PP	28
ATAC	MDD	Endothelial	28
ATAC	MDD	Exc_L2-3	28
ATAC	MDD	Exc_L3-5	26
ATAC	MDD	Exc_L4-6_1	28
ATAC	MDD	Exc_L4-6_2	25
ATAC	MDD	In_PVALB_Ba	28
ATAC	MDD	In_PVALB_Ch	28
ATAC	MDD	In_RELN	28
ATAC	MDD	In_SST	28
ATAC	MDD	In_VIP	28
ATAC	MDD	Microglia	28
ATAC	MDD	Oligodendrocyte	28
ATAC	MDD	OPC	28
ATAC	SCZ2022	Astro_FB	34
ATAC	SCZ2022	Astro_PP	34
ATAC	SCZ2022	Endothelial	33
ATAC	SCZ2022	Exc_L2-3	34
ATAC	SCZ2022	Exc_L3-5	33
ATAC	SCZ2022	Exc_L4-6_1	34
ATAC	SCZ2022	Exc_L4-6_2	28
ATAC	SCZ2022	In_PVALB_Ba	34
ATAC	SCZ2022	In_PVALB_Ch	33
ATAC	SCZ2022	In_RELN	34
ATAC	SCZ2022	In_SST	33
ATAC	SCZ2022	In_VIP	34
ATAC	SCZ2022	Microglia	33
ATAC	SCZ2022	Oligodendrocyte	33
ATAC	SCZ2022	OPC	34

## Sheet: Table S7
Table S7. Differentially expressed genes between cases and controls.
Differentially expressed genes (FDR ≤ 0.1) for different cell types between cases and controls. Complete lists including non-significant genes are available elsewhere (see Data Availability statement).
celltype	gene	baseMean	log2FoldChange	lfcSE	stat	pvalue	padj	gene_name
Astro_FB	ENSG00000102547	28.8101	0.272433	0.0688416	4.08611	4.38672e-05	0.0995347	CAB39L
Astro_FB	ENSG00000154655	32.4061	0.279686	0.0737243	4.08647	4.37992e-05	0.0995347	L3MBTL4
Endothelial	ENSG00000225746	20.7404	0.304004	0.0699284	4.15158	3.30187e-05	0.0873344	MEG8
Exc_L2-3	ENSG00000141741	173.87	0.288913	0.0548149	5.36595	8.05231e-08	0.000721286	MIEN1
Exc_L2-3	ENSG00000028277	1026.59	-0.252623	0.0461777	-5.42513	5.79135e-08	0.000721286	POU2F2
Exc_L2-3	ENSG00000285939	9121.34	-0.304083	0.0649207	-5.08197	3.73542e-07	0.00183662	AC034268.2
Exc_L2-3	ENSG00000283538	335.374	-0.271379	0.0552492	-5.06422	4.10075e-07	0.00183662	AC005972.3
Exc_L2-3	ENSG00000077044	293.545	0.321827	0.0685613	4.99841	5.7804e-07	0.00207112	DGKD
Exc_L2-3	ENSG00000104327	253.952	0.374275	0.0727692	4.86813	1.12658e-06	0.00321041	CALB1
Exc_L2-3	ENSG00000159197	22.3259	-0.330542	0.0702058	-4.84684	1.25442e-06	0.00321041	KCNE2
Exc_L2-3	ENSG00000288067	75.65	-0.347023	0.073067	-4.81041	1.50621e-06	0.00327088	AC105180.2
Exc_L2-3	ENSG00000086102	1606.83	-0.130074	0.0271706	-4.79248	1.64736e-06	0.00327088	NFX1
Exc_L2-3	ENSG00000136011	37.0686	0.357897	0.0734039	4.75258	2.00836e-06	0.00327088	STAB2
Exc_L2-3	ENSG00000259481	222.836	0.292781	0.067829	4.76778	1.8627e-06	0.00327088	AC012404.1
Exc_L2-3	ENSG00000187151	51.9071	0.335579	0.0698759	4.71081	2.46733e-06	0.00368352	ANGPTL5
Exc_L2-3	ENSG00000169621	243.251	-0.299079	0.0672964	-4.66826	3.03757e-06	0.00418601	APLF
Exc_L2-3	ENSG00000035862	498.562	0.288693	0.0640781	4.64974	3.32351e-06	0.00425291	TIMP2
Exc_L2-3	ENSG00000254689	56.1366	-0.304254	0.0661603	-4.58848	4.46488e-06	0.00511976	LINC02235
Exc_L2-3	ENSG00000169918	7423.37	-0.150961	0.0328078	-4.5835	4.57249e-06	0.00511976	OTUD7A
Exc_L2-3	ENSG00000106399	123.936	0.224759	0.0512756	4.55816	5.16032e-06	0.00543807	RPA3
Exc_L2-3	ENSG00000284708	36.1325	0.300593	0.0665408	4.53678	5.71194e-06	0.00568497	AL031731.1
Exc_L2-3	ENSG00000066382	3235.46	-0.23558	0.0530727	-4.51477	6.33849e-06	0.00597653	MPPED2
Exc_L2-3	ENSG00000233478	115.812	0.29588	0.0667533	4.45521	8.38111e-06	0.00750738	AL031280.1
Exc_L2-3	ENSG00000164106	282.335	0.253084	0.0644544	4.40648	1.05065e-05	0.00818364	SCRG1
Exc_L2-3	ENSG00000145741	297.13	0.186116	0.0436972	4.40841	1.0413e-05	0.00818364	BTF3
Exc_L2-3	ENSG00000288036	1008.13	-0.287055	0.0733918	-4.41258	1.02146e-05	0.00818364	AC015943.1
Exc_L2-3	ENSG00000250190	72.626	-0.239522	0.0772362	-4.37465	1.21626e-05	0.00906126	LINC02364
Exc_L2-3	ENSG00000165238	3186.09	-0.113897	0.0262459	-4.35004	1.36114e-05	0.00906126	WNK2
Exc_L2-3	ENSG00000166333	397.947	0.200759	0.0466531	4.34931	1.36564e-05	0.00906126	ILK
Exc_L2-3	ENSG00000283108	56.4424	-0.303597	0.0668858	-4.35548	1.32773e-05	0.00906126	AC011451.3
Exc_L2-3	ENSG00000261520	184.807	0.269022	0.0674264	4.32974	1.49285e-05	0.00955158	DLGAP1-AS5
Exc_L2-3	ENSG00000204950	62.874	0.291697	0.0701799	4.30137	1.69743e-05	0.010486	LRRC10B
Exc_L2-3	ENSG00000110723	438.462	-0.244254	0.0652753	-4.27017	1.95321e-05	0.0114445	EXPH5
Exc_L2-3	ENSG00000259403	147.197	-0.296323	0.0723928	-4.2671	1.98035e-05	0.0114445	AC020704.1
Exc_L2-3	ENSG00000114316	961.379	-0.133224	0.0313734	-4.25133	2.12501e-05	0.0115362	USP4
Exc_L2-3	ENSG00000287373	456.68	-0.252464	0.0774181	-4.2519	2.11966e-05	0.0115362	AL122014.1
Exc_L2-3	ENSG00000173627	41.1663	0.25401	0.0753293	4.20423	2.61972e-05	0.0138036	APOBEC4
Exc_L2-3	ENSG00000138709	2829.86	-0.144423	0.0347566	-4.16888	3.06106e-05	0.015233	LARP1B
Exc_L2-3	ENSG00000188026	1041.4	-0.189617	0.0456431	-4.17224	3.0162e-05	0.015233	RILPL1
Exc_L2-3	ENSG00000246451	51.2157	0.284527	0.071197	4.13884	3.49065e-05	0.0169013	AL049840.2
Exc_L2-3	ENSG00000256870	100.998	0.330227	0.0773914	4.11918	3.80221e-05	0.0174658	SLC5A8
Exc_L2-3	ENSG00000213904	995.191	-0.154619	0.0382963	-4.12266	3.74529e-05	0.0174658	LIPE-AS1
Exc_L2-3	ENSG00000248816	52.0792	0.259067	0.075774	4.09678	4.18934e-05	0.0176269	AC079226.2
Exc_L2-3	ENSG00000273319	509.887	0.263311	0.0690982	4.10394	4.06176e-05	0.0176269	AC058791.1
Exc_L2-3	ENSG00000104325	802.494	0.210933	0.0522831	4.0945	4.23086e-05	0.0176269	DECR1
Exc_L2-3	ENSG00000136897	213.23	0.177214	0.043648	4.10877	3.97769e-05	0.0176269	MRPL50
Exc_L2-3	ENSG00000162086	489.629	-0.175539	0.0425149	-4.07348	4.63155e-05	0.0188578	ZNF75A
Exc_L2-3	ENSG00000184999	3314.99	-0.232708	0.06206	-4.0625	4.85495e-05	0.0193281	SLC22A10
Exc_L2-3	ENSG00000232131	26.4375	0.273714	0.0725998	4.05301	5.0562e-05	0.0193444	NCOA7-AS1
Exc_L2-3	ENSG00000105974	37.7666	0.324433	0.076872	4.05215	5.07499e-05	0.0193444	CAV1
Exc_L2-3	ENSG00000004059	238.533	0.245726	0.0614364	4.04324	5.27177e-05	0.0196758	ARF5
Exc_L2-3	ENSG00000231441	80.6631	0.228028	0.0607862	4.03027	5.57137e-05	0.0203696	AL512422.1
Exc_L2-3	ENSG00000233559	1674.53	0.251208	0.0687046	4.01931	5.83682e-05	0.0205032	LINC00513
Exc_L2-3	ENSG00000196663	1580.13	-0.132246	0.0327255	-4.02376	5.72765e-05	0.0205032	TECPR2
Exc_L2-3	ENSG00000181649	48.8421	0.260564	0.0774056	3.99454	6.48208e-05	0.022332	PHLDA2
Exc_L2-3	ENSG00000147669	211.967	0.214117	0.0561494	3.95885	7.53116e-05	0.0254567	POLR2K
Exc_L2-3	ENSG00000101180	118.782	0.301237	0.0753036	3.9524	7.73705e-05	0.0256684	HRH3
Exc_L2-3	ENSG00000135624	355.278	0.200843	0.0529281	3.93076	8.46788e-05	0.026852	CCT7
Exc_L2-3	ENSG00000155368	101.435	0.247082	0.0658918	3.92911	8.52604e-05	0.026852	DBI
Exc_L2-3	ENSG00000186352	141.205	0.243525	0.0601633	3.92862	8.54349e-05	0.026852	ANKRD37
Exc_L2-3	ENSG00000148498	394.239	0.250881	0.0771054	3.91788	8.93318e-05	0.0275927	PARD3
Exc_L2-3	ENSG00000214955	260.009	-0.234619	0.0592589	-3.91131	9.17971e-05	0.0278736	AP000317.1
Exc_L2-3	ENSG00000116984	2088.39	-0.104824	0.0271034	-3.89815	9.69318e-05	0.0279545	MTR
Exc_L2-3	ENSG00000244513	45.6432	0.238879	0.0661531	3.90067	9.59271e-05	0.0279545	AC109587.1
Exc_L2-3	ENSG00000074935	668.909	0.161427	0.0418556	3.89474	9.83049e-05	0.0279545	TUBE1
Exc_L2-3	ENSG00000235281	105.08	-0.243662	0.0738399	-3.90477	9.43167e-05	0.0279545	AL713851.1
Exc_L2-3	ENSG00000143473	15379.2	-0.211144	0.0554059	-3.85668	0.000114937	0.0311985	KCNH1
Exc_L2-3	ENSG00000170791	200.422	0.177775	0.0468935	3.85892	0.00011389	0.0311985	CHCHD7
Exc_L2-3	ENSG00000186395	222.579	0.206864	0.0572816	3.86105	0.000112901	0.0311985	KRT10
Exc_L2-3	ENSG00000229294	164.797	0.225679	0.0658156	3.84807	0.000119051	0.0318328	AL139294.1
Exc_L2-3	ENSG00000116194	84.5521	0.261016	0.0738268	3.81103	0.000138388	0.0364591	ANGPTL1
Exc_L2-3	ENSG00000258757	96.7358	0.243974	0.0728952	3.80633	0.000141046	0.0366208	AL133453.1
Exc_L2-3	ENSG00000234781	23.1531	0.290291	0.0763623	3.77889	0.000157531	0.0381374	LINC01103
Exc_L2-3	ENSG00000241111	59.8185	0.237062	0.066101	3.78724	0.000152333	0.0381374	AC092040.1
Exc_L2-3	ENSG00000250064	141.451	-0.239554	0.0763112	-3.77894	0.000157496	0.0381374	AC097480.1
Exc_L2-3	ENSG00000100219	116.807	0.197406	0.0559572	3.79051	0.000150341	0.0381374	XBP1
Exc_L2-3	ENSG00000102109	1773.99	0.216731	0.0583431	3.78022	0.000156693	0.0381374	PCSK1N
Exc_L2-3	ENSG00000237750	133.615	0.253038	0.0709323	3.76087	0.000169326	0.0386228	AC011900.1
Exc_L2-3	ENSG00000138375	601.919	-0.13699	0.0364622	-3.76419	0.000167089	0.0386228	SMARCAL1
Exc_L2-3	ENSG00000087116	295.432	0.264454	0.0769665	3.76309	0.000167829	0.0386228	ADAMTS2
Exc_L2-3	ENSG00000173267	422.187	0.262237	0.0678825	3.76392	0.00016727	0.0386228	SNCG
Exc_L2-3	ENSG00000130758	556.521	-0.121185	0.0320859	-3.75941	0.000170316	0.0386228	MAP3K10
Exc_L2-3	ENSG00000197622	426.111	0.169829	0.0465577	3.75078	0.000176287	0.0393015	CDC42SE1
Exc_L2-3	ENSG00000159199	399.205	0.171258	0.0470198	3.74878	0.000177696	0.0393015	ATP5MC1
Exc_L2-3	ENSG00000162643	52.2296	0.299015	0.0774038	3.72284	0.000196994	0.0412631	WDR63
Exc_L2-3	ENSG00000287532	35.0616	0.238278	0.0672256	3.71965	0.000199496	0.0412631	AL353689.3
Exc_L2-3	ENSG00000281131	1361.92	-0.259588	0.0745535	-3.73009	0.000191411	0.0412631	SCHLAP1
Exc_L2-3	ENSG00000079257	57.4841	0.225509	0.0686992	3.71273	0.000205032	0.0412631	LXN
Exc_L2-3	ENSG00000197061	196.102	0.235127	0.0720935	3.70716	0.000209598	0.0412631	HIST1H4C
Exc_L2-3	ENSG00000160963	2954.79	-0.187306	0.0517875	-3.70975	0.000207461	0.0412631	COL26A1
Exc_L2-3	ENSG00000234170	120.275	-0.229426	0.0724039	-3.72581	0.000194687	0.0412631	LINC02645
Exc_L2-3	ENSG00000166228	103.507	0.205422	0.0576054	3.71328	0.000204589	0.0412631	PCBD1
Exc_L2-3	ENSG00000181274	30.4007	0.244124	0.0678112	3.7129	0.0002049	0.0412631	FRAT2
Exc_L2-3	ENSG00000198832	292.509	0.22052	0.0609481	3.71018	0.00020711	0.0412631	SELENOM
Exc_L2-3	ENSG00000115290	736.918	0.287276	0.0728908	3.70291	0.000213142	0.0415048	GRB14
Exc_L2-3	ENSG00000151287	58.1763	0.221609	0.0592241	3.69656	0.00021854	0.0416974	TEX30
Exc_L2-3	ENSG00000259515	55.5435	0.240989	0.0712308	3.69627	0.000218786	0.0416974	AL117209.1
Exc_L2-3	ENSG00000286321	27.8253	-0.198516	0.0733243	-3.68045	0.000232822	0.0427658	AC093791.2
Exc_L2-3	ENSG00000253582	1156.67	0.220205	0.0655796	3.68276	0.000230718	0.0427658	AC090579.1
Exc_L2-3	ENSG00000165495	4773.64	-0.175411	0.0474027	-3.68029	0.000232966	0.0427658	PKNOX2
Exc_L2-3	ENSG00000257004	103.733	0.230926	0.0675966	3.67923	0.000233941	0.0427658	AC008115.2
Exc_L2-3	ENSG00000143515	824.028	-0.16244	0.0433246	-3.67011	0.000242447	0.0431016	ATP8B2
Exc_L2-3	ENSG00000272807	106.313	0.212762	0.0583779	3.67163	0.000241011	0.0431016	AC007038.2
Exc_L2-3	ENSG00000257545	1185.38	-0.151979	0.042588	-3.66953	0.000242995	0.0431016	AC079385.1
Exc_L2-3	ENSG00000219665	165.106	-0.213791	0.0576642	-3.66254	0.000249724	0.043435	ZNF433-AS1
Exc_L2-3	ENSG00000131848	720.793	-0.153705	0.0421783	-3.66346	0.000248834	0.043435	ZSCAN5A
Exc_L2-3	ENSG00000106113	163.039	0.250855	0.0714666	3.65465	0.000257536	0.0435278	CRHR2
Exc_L2-3	ENSG00000119689	413.218	0.107813	0.029597	3.65555	0.000256636	0.0435278	DLST
Exc_L2-3	ENSG00000126953	61.2126	0.182811	0.0508016	3.65464	0.000257546	0.0435278	TIMM8A
Exc_L2-3	ENSG00000157240	22.0677	0.27158	0.0731203	3.64909	0.000263175	0.0440634	FZD1
Exc_L2-3	ENSG00000232712	99.7522	0.215161	0.062607	3.64509	0.000267301	0.0443398	KIZ-AS1
Exc_L2-3	ENSG00000164087	95.5973	-0.220196	0.0612893	-3.63615	0.000276747	0.0454856	POC1A
Exc_L2-3	ENSG00000136522	126.73	0.168367	0.0475591	3.62911	0.000284397	0.0459006	MRPL47
Exc_L2-3	ENSG00000121022	323.708	0.118938	0.0330965	3.63026	0.000283136	0.0459006	COPS5
Exc_L2-3	ENSG00000197982	280.775	0.183989	0.0538401	3.6245	0.000289525	0.0459733	C1orf122
Exc_L2-3	ENSG00000119547	821.894	-0.204072	0.0591181	-3.62409	0.00028998	0.0459733	ONECUT2
Exc_L2-3	ENSG00000119986	85.2373	0.196972	0.0549362	3.61804	0.000296837	0.04645	AVPI1
Exc_L2-3	ENSG00000260372	5025.33	-0.184582	0.0539045	-3.61688	0.000298172	0.04645	AQP4-AS1
Exc_L2-3	ENSG00000234169	23.6893	-0.255054	0.0754599	-3.60613	0.000310793	0.0475886	LINC01868
Exc_L2-3	ENSG00000236581	75.8923	0.225786	0.0699222	3.6066	0.000310231	0.0475886	STARD13-AS
Exc_L2-3	ENSG00000142609	377.283	-0.180392	0.0508719	-3.5952	0.000324142	0.0484208	CFAP74
Exc_L2-3	ENSG00000119938	37.9413	0.251022	0.0728524	3.59504	0.000324337	0.0484208	PPP1R3C
Exc_L2-3	ENSG00000100263	364.672	-0.127204	0.0353637	-3.59717	0.000321695	0.0484208	RHBDD3
Exc_L2-3	ENSG00000156384	41.3851	0.249042	0.0691497	3.58445	0.000337784	0.0500115	SFR1
Exc_L2-3	ENSG00000223653	204.692	0.188807	0.0555061	3.56322	0.00036633	0.0511483	AL078459.1
Exc_L2-3	ENSG00000233912	149.404	0.229938	0.0707009	3.56155	0.000368674	0.0511483	AC026202.2
Exc_L2-3	ENSG00000163630	2630.94	0.209317	0.0586297	3.52961	0.000416173	0.0511483	SYNPR
Exc_L2-3	ENSG00000113924	28.9009	0.261055	0.07298	3.53686	0.000404916	0.0511483	HGD
Exc_L2-3	ENSG00000205981	352.137	0.141225	0.0407171	3.57009	0.000356853	0.0511483	DNAJC19
Exc_L2-3	ENSG00000163888	177.629	0.242787	0.0707781	3.55947	0.000371606	0.0511483	CAMK2N2
Exc_L2-3	ENSG00000286242	96.9653	0.220728	0.0699581	3.57135	0.000355146	0.0511483	AC018797.3
Exc_L2-3	ENSG00000251294	438.801	0.225405	0.0717886	3.53127	0.000413572	0.0511483	AC091885.2
Exc_L2-3	ENSG00000124659	114.893	0.175544	0.0517482	3.52738	0.000419693	0.0511483	TBCC
Exc_L2-3	ENSG00000135535	429.232	0.130838	0.0369717	3.55355	0.000380064	0.0511483	CD164
Exc_L2-3	ENSG00000173452	861.424	0.206935	0.0572489	3.5322	0.000412112	0.0511483	TMEM196
Exc_L2-3	ENSG00000104221	80.4189	0.172487	0.0499954	3.53735	0.000404171	0.0511483	BRF2
Exc_L2-3	ENSG00000270866	38.4958	0.254102	0.0756949	3.55826	0.000373314	0.0511483	AC067773.1
Exc_L2-3	ENSG00000176731	330.017	0.192888	0.0552023	3.53988	0.00040031	0.0511483	RBIS
Exc_L2-3	ENSG00000137100	282.902	0.199797	0.0588822	3.56533	0.000363395	0.0511483	DCTN3
Exc_L2-3	ENSG00000149742	245.704	-0.20834	0.0668783	-3.52857	0.000417813	0.0511483	SLC22A9
Exc_L2-3	ENSG00000168061	85.6953	0.193311	0.0554905	3.53181	0.000412726	0.0511483	SAC3D1
Exc_L2-3	ENSG00000150977	296.404	-0.19475	0.0545013	-3.5657	0.000362884	0.0511483	RILPL2
Exc_L2-3	ENSG00000165553	115.953	0.245005	0.0684085	3.55199	0.000382334	0.0511483	NGB
Exc_L2-3	ENSG00000182108	133.274	0.176797	0.0517593	3.54027	0.000399719	0.0511483	DEXI
Exc_L2-3	ENSG00000177369	79.1314	0.216474	0.067685	3.53221	0.000412097	0.0511483	AC004797.1
Exc_L2-3	ENSG00000267337	219.69	0.249918	0.074035	3.5453	0.000392173	0.0511483	LINC01478
Exc_L2-3	ENSG00000224541	74.6443	0.219174	0.0721145	3.55238	0.00038176	0.0511483	AP001439.1
Exc_L2-3	ENSG00000183172	298.089	0.161283	0.047455	3.53146	0.000413277	0.0511483	SMDT1
Exc_L2-3	ENSG00000184983	151.184	0.217384	0.0608558	3.53181	0.000412731	0.0511483	NDUFA6
Exc_L2-3	ENSG00000196507	441.065	0.15649	0.0462878	3.52788	0.0004189	0.0511483	TCEAL3
Exc_L2-3	ENSG00000231609	184.118	0.214675	0.0634797	3.52033	0.000431008	0.0518949	AC007098.1
Exc_L2-3	ENSG00000165898	70.9776	0.174959	0.0527744	3.51996	0.000431613	0.0518949	ISCA2
Exc_L2-3	ENSG00000176907	26.6755	0.246967	0.0735345	3.51805	0.000434733	0.0519216	TCIM
Exc_L2-3	ENSG00000270207	728.567	0.223491	0.0650389	3.51302	0.00044304	0.0525634	AC077690.1
Exc_L2-3	ENSG00000248458	62.9954	0.221134	0.0681483	3.51043	0.000447375	0.0527284	AL139147.1
Exc_L2-3	ENSG00000185290	28.2914	0.241155	0.0763114	3.50759	0.000452178	0.0529461	NUPR2
Exc_L2-3	ENSG00000049323	139.017	0.238913	0.0755079	3.50215	0.000461514	0.0533421	LTBP1
Exc_L2-3	ENSG00000115541	369.586	0.205178	0.059941	3.50265	0.000460656	0.0533421	HSPE1
Exc_L2-3	ENSG00000123213	1482.09	-0.14071	0.0405616	-3.49976	0.000465685	0.0534791	NLN
Exc_L2-3	ENSG00000244380	20.7121	0.223901	0.0710724	3.49207	0.000479288	0.0543446	AC134772.1
Exc_L2-3	ENSG00000281120	209.808	0.228488	0.0739421	3.49211	0.000479214	0.0543446	AC006355.2
Exc_L2-3	ENSG00000287299	121.825	0.203862	0.06529	3.48815	0.000486378	0.0545841	AC012459.1
Exc_L2-3	ENSG00000150779	189.306	0.185832	0.055556	3.48754	0.000487494	0.0545841	TIMM8B
Exc_L2-3	ENSG00000226272	216.44	0.219293	0.0763577	3.48332	0.000495238	0.054877	ARHGAP26-AS1
Exc_L2-3	ENSG00000152910	1363.8	-0.230681	0.0676893	-3.48278	0.000496236	0.054877	CNTNAP4
Exc_L2-3	ENSG00000162714	392.236	-0.171111	0.0482783	-3.47336	0.000513978	0.0558055	ZNF496
Exc_L2-3	ENSG00000135916	1164.64	0.208927	0.0642321	3.47517	0.000510524	0.0558055	ITM2C
Exc_L2-3	ENSG00000134291	209.376	0.170364	0.0479492	3.4743	0.00051218	0.0558055	TMEM106C
Exc_L2-3	ENSG00000114744	357.932	0.138458	0.0395982	3.46781	0.000524719	0.0566286	COMMD2
Exc_L2-3	ENSG00000117592	297.531	0.20368	0.0566112	3.46171	0.000536749	0.0571408	PRDX6
Exc_L2-3	ENSG00000136156	2820.07	0.152404	0.0448314	3.46208	0.00053602	0.0571408	ITM2B
Exc_L2-3	ENSG00000103175	144.114	0.215398	0.0626645	3.46057	0.000539034	0.0571408	WFDC1
Exc_L2-3	ENSG00000232912	38.7619	0.234674	0.0662141	3.45088	0.000558757	0.0586024	RERE-AS1
Exc_L2-3	ENSG00000250073	21.0994	0.214949	0.0690255	3.45059	0.000559364	0.0586024	AP000866.2
Exc_L2-3	ENSG00000141552	223.035	0.184433	0.0555139	3.44325	0.000574763	0.0598655	ANAPC11
Exc_L2-3	ENSG00000246422	32.4643	0.189434	0.0770963	3.43827	0.000585438	0.0605506	AC008781.2
Exc_L2-3	ENSG00000178773	180.14	0.245639	0.0735992	3.43704	0.000588099	0.0605506	CPNE7
Exc_L2-3	ENSG00000164056	202.348	0.219391	0.0650129	3.43431	0.000594062	0.0606664	SPRY1
Exc_L2-3	ENSG00000196104	1599.36	0.228998	0.0731983	3.43343	0.000595997	0.0606664	SPOCK3
Exc_L2-3	ENSG00000078549	267.524	0.196477	0.0602544	3.42811	0.000607796	0.0615179	ADCYAP1R1
Exc_L2-3	ENSG00000078401	33.1532	-0.228628	0.0696005	-3.42357	0.000618037	0.0617312	EDN1
Exc_L2-3	ENSG00000146278	242.213	0.178629	0.0557584	3.42318	0.000618936	0.0617312	PNRC1
Exc_L2-3	ENSG00000236051	249.55	0.186333	0.0585713	3.42261	0.000620241	0.0617312	MYCBP2-AS1
Exc_L2-3	ENSG00000117500	250.537	0.142773	0.0418195	3.41819	0.000630385	0.0618884	TMED5
Exc_L2-3	ENSG00000224699	520.794	-0.125624	0.0373467	-3.42014	0.000625895	0.0618884	LAMTOR5-AS1
Exc_L2-3	ENSG00000248692	23.0221	0.208575	0.0755598	3.41742	0.000632184	0.0618884	ADGRL3-AS1
Exc_L2-3	ENSG00000224020	144.134	0.203769	0.0632891	3.41308	0.000642336	0.0625405	MIR181A2HG
Exc_L2-3	ENSG00000121900	65.3628	0.21043	0.0662945	3.40708	0.000656609	0.0626214	TMEM54
Exc_L2-3	ENSG00000154928	2443.31	-0.182324	0.0556926	-3.40449	0.000662872	0.0626214	EPHB1
Exc_L2-3	ENSG00000185477	61.838	0.215434	0.0774478	3.40662	0.000657726	0.0626214	GPRIN3
Exc_L2-3	ENSG00000164035	65.7923	-0.230865	0.0774043	-3.41001	0.000649602	0.0626214	EMCN
Exc_L2-3	ENSG00000178381	149.52	0.177443	0.0536279	3.40397	0.00066414	0.0626214	ZFAND2A
Exc_L2-3	ENSG00000166002	215.382	0.26136	0.0742766	3.40949	0.000650844	0.0626214	SMCO4
Exc_L2-3	ENSG00000243193	312.682	0.215793	0.0670788	3.40056	0.000672481	0.0629432	AC006387.1
Exc_L2-3	ENSG00000161405	32.4633	0.25524	0.0766519	3.39971	0.00067458	0.0629432	IKZF3
Exc_L2-3	ENSG00000214357	283.535	0.238286	0.0655332	3.39595	0.000683902	0.0631779	NEURL1B
Exc_L2-3	ENSG00000087086	1283.6	0.177424	0.0554455	3.39585	0.000684148	0.0631779	FTL
Exc_L2-3	ENSG00000168389	73.2397	0.267244	0.0765981	3.37834	0.000729246	0.0643114	MFSD2A
Exc_L2-3	ENSG00000143553	55.1136	0.178998	0.0549943	3.38849	0.000702787	0.0643114	SNAPIN
Exc_L2-3	ENSG00000135940	683.728	0.199821	0.0602806	3.38174	0.000720294	0.0643114	COX5B
Exc_L2-3	ENSG00000227033	82.434	0.2256	0.0721083	3.36684	0.000760343	0.0643114	AC019130.1
Exc_L2-3	ENSG00000173473	1153.35	-0.129759	0.0388826	-3.36536	0.000764449	0.0643114	SMARCC1
Exc_L2-3	ENSG00000269893	237.952	0.212778	0.065892	3.37555	0.000736671	0.0643114	SNHG8
Exc_L2-3	ENSG00000250049	116.928	0.210909	0.0647316	3.35904	0.000782145	0.0643114	AC114316.1
Exc_L2-3	ENSG00000280776	713.04	-0.228976	0.0711148	-3.37273	0.000744256	0.0643114	LINC01202
Exc_L2-3	ENSG00000214113	1706.28	-0.150667	0.0444377	-3.35825	0.000784372	0.0643114	LYRM4
Exc_L2-3	ENSG00000112659	643.198	-0.13344	0.0403234	-3.3673	0.000759084	0.0643114	CUL9
Exc_L2-3	ENSG00000171217	42.7535	0.213012	0.0669418	3.3612	0.000776059	0.0643114	CLDN20
Exc_L2-3	ENSG00000122696	438.147	-0.0883608	0.0261052	-3.38755	0.000705193	0.0643114	SLC25A51
Exc_L2-3	ENSG00000095539	36.4521	0.208661	0.0703941	3.36179	0.000774395	0.0643114	SEMA4G
Exc_L2-3	ENSG00000226009	71.0014	0.234064	0.0711203	3.37939	0.000726473	0.0643114	KCNIP2-AS1
Exc_L2-3	ENSG00000133884	366.625	0.093949	0.0280988	3.36465	0.0007664	0.0643114	DPF2
Exc_L2-3	ENSG00000256193	2987.13	-0.217656	0.0659857	-3.36583	0.000763124	0.0643114	LINC00507
Exc_L2-3	ENSG00000100652	60.2511	0.228941	0.0728345	3.3616	0.000774927	0.0643114	SLC10A1
Exc_L2-3	ENSG00000166734	2977.2	-0.081086	0.0241881	-3.35762	0.000786167	0.0643114	CASC4
Exc_L2-3	ENSG00000287439	20.7247	-0.240402	0.0749796	-3.37135	0.000748	0.0643114	AC092078.3
Exc_L2-3	ENSG00000282508	162.491	-0.220677	0.0673029	-3.36286	0.000771393	0.0643114	LINC01002
Exc_L2-3	ENSG00000118156	55.2661	-0.183453	0.0550593	-3.371	0.000748958	0.0643114	ZNF541
Exc_L2-3	ENSG00000174586	79.1006	-0.173416	0.0509596	-3.37601	0.000735461	0.0643114	ZNF497
Exc_L2-3	ENSG00000232406	163.694	-0.182162	0.0533833	-3.37759	0.000731246	0.0643114	AL121895.1
Exc_L2-3	ENSG00000244274	204.955	0.187641	0.0595852	3.3778	0.000730669	0.0643114	DBNDD2
Exc_L2-3	ENSG00000100150	833.241	-0.101942	0.0297422	-3.37903	0.000727419	0.0643114	DEPDC5
Exc_L2-3	ENSG00000253368	185.582	0.16942	0.0521294	3.34625	0.000819113	0.0646374	TRNP1
Exc_L2-3	ENSG00000171502	2483.75	-0.201619	0.0654002	-3.33339	0.000857953	0.0646374	COL24A1
Exc_L2-3	ENSG00000181218	61.9011	0.193344	0.0616381	3.34451	0.000824292	0.0646374	HIST3H2A
Exc_L2-3	ENSG00000118960	523.936	-0.160291	0.0469585	-3.31705	0.000909726	0.0646374	HS1BP3
Exc_L2-3	ENSG00000223935	500.145	-0.145905	0.0436466	-3.3161	0.000912826	0.0646374	LGALSL-DT
Exc_L2-3	ENSG00000047365	4132.19	-0.151614	0.0464028	-3.31768	0.000907695	0.0646374	ARAP2
Exc_L2-3	ENSG00000282917	122.335	0.202591	0.0699281	3.33918	0.000840257	0.0646374	AC107068.2
Exc_L2-3	ENSG00000163319	325.885	0.119578	0.0366772	3.32723	0.000877143	0.0646374	MRPS18C
Exc_L2-3	ENSG00000226757	40.2975	-0.22675	0.0630539	-3.32545	0.000882767	0.0646374	AC079341.1
Exc_L2-3	ENSG00000096060	558.988	0.226736	0.077299	3.33538	0.000851819	0.0646374	FKBP5
Exc_L2-3	ENSG00000118690	1983.9	-0.0863708	0.0262768	-3.31954	0.000901646	0.0646374	ARMC2
Exc_L2-3	ENSG00000237596	352.778	0.21559	0.0688061	3.3467	0.000817798	0.0646374	AL138828.1
Exc_L2-3	ENSG00000105971	187.416	0.23665	0.0672768	3.33668	0.00084785	0.0646374	CAV2
Exc_L2-3	ENSG00000236795	32.7864	0.212339	0.0698701	3.31661	0.000911181	0.0646374	AC006004.1
Exc_L2-3	ENSG00000091879	246.372	0.210521	0.0661338	3.33705	0.000846733	0.0646374	ANGPT2
Exc_L2-3	ENSG00000167702	1785.73	-0.144253	0.0432853	-3.33274	0.000859958	0.0646374	KIFC2
Exc_L2-3	ENSG00000225376	27.8504	0.22099	0.0752728	3.33091	0.000865634	0.0646374	TMEM246-AS1
Exc_L2-3	ENSG00000108179	59.2121	0.196819	0.0610079	3.33675	0.000847628	0.0646374	PPIF
Exc_L2-3	ENSG00000107902	1081.11	-0.114586	0.0341001	-3.33168	0.000863234	0.0646374	LHPP
Exc_L2-3	ENSG00000255132	36.3867	0.199257	0.0754646	3.31827	0.00090576	0.0646374	AC090138.1
Exc_L2-3	ENSG00000109971	967.364	0.201779	0.0695721	3.35399	0.000796551	0.0646374	HSPA8
Exc_L2-3	ENSG00000258378	112.718	0.204456	0.0650228	3.34764	0.000815025	0.0646374	AL139021.1
Exc_L2-3	ENSG00000259116	96.4427	0.235991	0.0760203	3.3328	0.000859776	0.0646374	AL049869.3
Exc_L2-3	ENSG00000100600	476.698	0.153608	0.0456729	3.32317	0.00089002	0.0646374	LGMN
Exc_L2-3	ENSG00000259088	35.852	0.209275	0.0660155	3.3459	0.000820156	0.0646374	AL137779.2
Exc_L2-3	ENSG00000196408	40.3561	-0.219558	0.0652157	-3.32828	0.000873856	0.0646374	NOXO1
Exc_L2-3	ENSG00000047578	974.273	-0.111278	0.0335856	-3.33991	0.00083806	0.0646374	KIAA0556
Exc_L2-3	ENSG00000262967	36.6166	0.205022	0.0689008	3.31929	0.000902476	0.0646374	AC005921.2
Exc_L2-3	ENSG00000134508	618.779	-0.161811	0.0487222	-3.32821	0.000874051	0.0646374	CABLES1
Exc_L2-3	ENSG00000105058	179.227	0.161158	0.0500272	3.3251	0.000883876	0.0646374	FAM32A
Exc_L2-3	ENSG00000205155	59.6603	0.195086	0.064594	3.32403	0.000887273	0.0646374	PSENEN
Exc_L2-3	ENSG00000256060	62.8601	0.184843	0.0606826	3.32498	0.000884256	0.0646374	TRAPPC2B
Exc_L2-3	ENSG00000158296	1613.33	-0.151574	0.0459009	-3.32496	0.00088431	0.0646374	SLC13A3
Exc_L2-3	ENSG00000228677	46.5093	0.187459	0.0739792	3.32277	0.000891275	0.0646374	TTC3-AS1
Exc_L2-3	ENSG00000225087	152.922	0.198844	0.064194	3.30494	0.000949962	0.0659001	AL583808.1
Exc_L2-3	ENSG00000163793	240.1	-0.200074	0.0657094	-3.30767	0.000940742	0.0659001	DNAJC5G
Exc_L2-3	ENSG00000144057	1646.79	-0.192628	0.0585853	-3.30366	0.000954322	0.0659001	ST6GAL2
Exc_L2-3	ENSG00000164111	129.303	-0.243109	0.0670554	-3.30574	0.000947245	0.0659001	ANXA5
Exc_L2-3	ENSG00000249042	489.295	0.123647	0.0379662	3.30556	0.00094786	0.0659001	AC008771.1
Exc_L2-3	ENSG00000075142	530.124	0.151883	0.047165	3.30421	0.000952437	0.0659001	SRI
Exc_L2-3	ENSG00000176101	218.232	0.15922	0.0494941	3.30305	0.000956406	0.0659001	SSNA1
Exc_L2-3	ENSG00000233339	27.4437	0.199227	0.0706361	3.30124	0.000962571	0.0660077	AC018878.1
Exc_L2-3	ENSG00000130363	995.553	-0.105978	0.0322857	-3.30044	0.000965337	0.0660077	RSPH3
Exc_L2-3	ENSG00000287351	73.6764	0.217448	0.0690567	3.29904	0.000970145	0.0660842	AC092120.3
Exc_L2-3	ENSG00000134986	1367.32	-0.160371	0.0510851	-3.29751	0.000975473	0.0661955	NREP
Exc_L2-3	ENSG00000110711	111.849	0.178122	0.0547617	3.2943	0.000986683	0.0667035	AIP
Exc_L2-3	ENSG00000257636	61.4242	0.189146	0.0643098	3.29204	0.000994642	0.0669888	G2E3-AS1
Exc_L2-3	ENSG00000196715	1087.22	-0.0963716	0.0291956	-3.28831	0.00100791	0.0676282	VKORC1L1
Exc_L2-3	ENSG00000111224	844.61	-0.119603	0.0365787	-3.28665	0.00101387	0.0677739	PARP11
Exc_L2-3	ENSG00000121775	489.307	-0.138893	0.0419369	-3.28227	0.00102976	0.0685654	TMEM39B
Exc_L2-3	ENSG00000117400	40.4782	-0.228586	0.0773967	-3.27586	0.00105342	0.0685654	MPL
Exc_L2-3	ENSG00000196890	37.3123	0.209285	0.067626	3.27701	0.00104914	0.0685654	HIST3H2BB
Exc_L2-3	ENSG00000129596	268.45	0.152112	0.0464393	3.27478	0.00105743	0.0685654	CDO1
Exc_L2-3	ENSG00000170325	491.782	-0.13509	0.0409716	-3.27801	0.00104543	0.0685654	PRDM10
Exc_L2-3	ENSG00000139684	408.973	0.123329	0.0378475	3.27719	0.00104845	0.0685654	ESD
Exc_L2-3	ENSG00000125122	255.623	-0.158359	0.0482653	-3.27406	0.00106015	0.0685654	LRRC29
Exc_L2-3	ENSG00000108551	563.517	0.230881	0.0753446	3.28009	0.00103776	0.0685654	RASD1
Exc_L2-3	ENSG00000236017	218.854	-0.196899	0.0625177	-3.2767	0.00105028	0.0685654	ASMTL-AS1
Exc_L2-3	ENSG00000177628	506.474	-0.182302	0.0556764	-3.2684	0.00108157	0.0696988	GBA
Exc_L2-3	ENSG00000070159	879.158	-0.149845	0.0455453	-3.26682	0.00108764	0.0698392	PTPN3
Exc_L2-3	ENSG00000197763	302.643	-0.13244	0.0409497	-3.26536	0.00109324	0.0699476	TXNRD3
Exc_L2-3	ENSG00000184465	1274.48	-0.0998668	0.0306909	-3.26423	0.00109761	0.0699777	WDR27
Exc_L2-3	ENSG00000126267	514.651	0.193682	0.060062	3.26221	0.00110545	0.0702276	COX6B1
Exc_L2-3	ENSG00000242516	204.522	0.210751	0.0666076	3.25969	0.00111535	0.0705019	LINC00960
Exc_L2-3	ENSG00000287555	234.686	0.186494	0.0624849	3.25825	0.00112103	0.0705019	AC023424.3
Exc_L2-3	ENSG00000285784	23.6742	-0.190837	0.0769668	-3.25711	0.00112551	0.0705019	AL353595.1
Exc_L2-3	ENSG00000286190	23.5332	0.190396	0.0756175	3.25713	0.00112543	0.0705019	AC055839.2
Exc_L2-3	ENSG00000272398	43.2289	0.178543	0.0769196	3.25308	0.0011416	0.0712605	CD24
Exc_L2-3	ENSG00000118197	130.632	-0.188186	0.0557101	-3.24535	0.00117308	0.071322	DDX59
Exc_L2-3	ENSG00000248673	3506.47	-0.187339	0.0693923	-3.24726	0.00116522	0.071322	LINC01331
Exc_L2-3	ENSG00000164434	162.158	0.251034	0.0740417	3.25098	0.00115009	0.071322	FABP7
Exc_L2-3	ENSG00000287014	422.506	-0.22718	0.0750128	-3.24484	0.00117516	0.071322	AC087883.2
Exc_L2-3	ENSG00000259103	72.3839	0.212363	0.0677357	3.2508	0.0011508	0.071322	AF107885.2
Exc_L2-3	ENSG00000273749	1315.27	-0.132693	0.0399186	-3.24878	0.00115903	0.071322	CYFIP1
Exc_L2-3	ENSG00000158955	36.4064	0.229038	0.0688472	3.24832	0.00116089	0.071322	WNT9B
Exc_L2-3	ENSG00000177599	62.5795	-0.186374	0.0562404	-3.24405	0.00117842	0.071322	ZNF491
Exc_L2-3	ENSG00000273828	45.0194	0.207079	0.0689188	3.24689	0.00116673	0.071322	AL133227.1
Exc_L2-3	ENSG00000142197	1190.33	-0.136351	0.0407577	-3.2424	0.00118528	0.071496	DOP1B
Exc_L2-3	ENSG00000100612	217.556	0.129128	0.0428977	3.2412	0.00119026	0.0715552	DHRS7
Exc_L2-3	ENSG00000152056	484.983	-0.135228	0.0418833	-3.23957	0.00119711	0.0717264	AP1S3
Exc_L2-3	ENSG00000229327	57.8327	0.215819	0.0687759	3.23682	0.00120868	0.0721781	AL391839.1
Exc_L2-3	ENSG00000113811	260.378	0.187915	0.0653342	3.23492	0.00121676	0.0724193	SELENOK
Exc_L2-3	ENSG00000224924	580.674	-0.214851	0.0699374	-3.23335	0.00122347	0.0725776	LINC00320
Exc_L2-3	ENSG00000082684	1093.75	-0.18276	0.0584363	-3.22944	0.00124035	0.0728788	SEMA5B
Exc_L2-3	ENSG00000198624	28.0714	0.221776	0.0753616	3.22855	0.00124421	0.0728788	CCDC69
Exc_L2-3	ENSG00000205592	71.137	-0.212634	0.0732742	-3.22969	0.00123923	0.0728788	MUC19
Exc_L2-3	ENSG00000128191	475.1	-0.125525	0.0393698	-3.22841	0.00124482	0.0728788	DGCR8
Exc_L2-3	ENSG00000163584	69.0096	0.195658	0.0653176	3.22635	0.00125378	0.0731644	RPL22L1
Exc_L2-3	ENSG00000257986	8904.29	-0.208218	0.0673615	-3.22059	0.00127925	0.0744083	LINC02306
Exc_L2-3	ENSG00000116161	482.273	0.190003	0.05934	3.21812	0.00129033	0.0748097	CACYBP
Exc_L2-3	ENSG00000248984	28.748	0.225187	0.0766268	3.21424	0.00130789	0.0751255	AC004054.1
Exc_L2-3	ENSG00000269945	91.5806	-0.187933	0.0629359	-3.2136	0.00131082	0.0751255	AC004817.4
Exc_L2-3	ENSG00000266288	168.792	-0.133247	0.041857	-3.21397	0.00130912	0.0751255	AP005671.1
Exc_L2-3	ENSG00000100243	344.567	0.133446	0.0424345	3.21322	0.00131255	0.0751255	CYB5R3
Exc_L2-3	ENSG00000255082	129.482	0.179941	0.0584203	3.21212	0.00131758	0.0751735	GRM5-AS1
Exc_L2-3	ENSG00000224957	690.505	-0.196552	0.0773343	-3.21098	0.00132284	0.0752112	LINC01266
Exc_L2-3	ENSG00000160469	1039.88	-0.155446	0.0479713	-3.21015	0.00132664	0.0752112	BRSK1
Exc_L2-3	ENSG00000068724	687.865	-0.143227	0.0433442	-3.20756	0.00133867	0.0755078	TTC7A
Exc_L2-3	ENSG00000214922	27.4349	0.255646	0.0774277	3.20721	0.0013403	0.0755078	HLA-F-AS1
Exc_L2-3	ENSG00000023572	224.359	0.144852	0.0468557	3.20573	0.00134722	0.0756596	GLRX2
Exc_L2-3	ENSG00000285519	306.714	0.198706	0.0673426	3.20362	0.0013571	0.0759764	AC104781.2
Exc_L2-3	ENSG00000249487	73.0858	0.175542	0.058698	3.19976	0.00137543	0.0767625	LINC01586
Exc_L2-3	ENSG00000205138	90.7839	0.187946	0.0615019	3.1976	0.00138579	0.0771005	SDHAF1
Exc_L2-3	ENSG00000234883	67.9252	0.209335	0.0719047	3.19434	0.00140152	0.0777342	MIR155HG
Exc_L2-3	ENSG00000267009	170.08	-0.182089	0.0566131	-3.19336	0.00140629	0.0777583	AC007780.1
Exc_L2-3	ENSG00000250366	246.176	0.198052	0.0635526	3.19004	0.00142253	0.0781739	TUNAR
Exc_L2-3	ENSG00000101391	870.651	-0.0790602	0.0249189	-3.19036	0.00142096	0.0781739	CDK5RAP1
Exc_L2-3	ENSG00000123473	74.3985	-0.160742	0.0510382	-3.18357	0.00145469	0.0784154	STIL
Exc_L2-3	ENSG00000228108	183.254	0.180198	0.0660044	3.18787	0.00143326	0.0784154	AC092839.1
Exc_L2-3	ENSG00000236202	100.465	0.203897	0.0696847	3.17868	0.00147945	0.0784154	GRM7-AS1
Exc_L2-3	ENSG00000204642	35.1407	0.213244	0.0774151	3.18079	0.00146873	0.0784154	HLA-F
Exc_L2-3	ENSG00000232956	101.568	0.178643	0.0588879	3.1815	0.00146512	0.0784154	SNHG15
Exc_L2-3	ENSG00000254394	608.562	-0.243932	0.0768104	-3.18298	0.00145767	0.0784154	AC060765.2
Exc_L2-3	ENSG00000120055	21.9465	0.202869	0.075528	3.17929	0.00147636	0.0784154	C10orf95
Exc_L2-3	ENSG00000257191	939.462	0.18562	0.0684543	3.18546	0.00144525	0.0784154	AC090709.1
Exc_L2-3	ENSG00000102974	570.796	-0.135188	0.0415953	-3.18272	0.00145898	0.0784154	CTCF
Exc_L2-3	ENSG00000101782	715.197	0.112622	0.0349232	3.17955	0.00147505	0.0784154	RIOK3
Exc_L2-3	ENSG00000267698	71.4	0.19552	0.0684916	3.18367	0.00145421	0.0784154	AC002116.2
Exc_L2-3	ENSG00000125352	46.9553	0.193183	0.0613975	3.18196	0.00146281	0.0784154	RNF113A
Exc_L2-3	ENSG00000142871	131.395	0.260251	0.0626688	3.17664	0.00148991	0.0785053	CCN1
Exc_L2-3	ENSG00000198258	456.703	0.208323	0.0660039	3.17671	0.00148956	0.0785053	UBL5
Exc_L2-3	ENSG00000168658	18.4683	0.205124	0.0750661	3.1749	0.00149888	0.0787459	VWA3B
Exc_L2-3	ENSG00000250243	1527.3	0.197636	0.0703626	3.173	0.00150871	0.0790306	AC110296.1
Exc_L2-3	ENSG00000239828	142.969	0.204452	0.0678872	3.17149	0.00151658	0.0792114	AC063944.1
Exc_L2-3	ENSG00000273311	52.7656	-0.190684	0.0615352	-3.16834	0.00153314	0.0798438	DGCR11
Exc_L2-3	ENSG00000182636	214.763	0.187734	0.0684443	3.16482	0.00155178	0.0805801	NDN
Exc_L2-3	ENSG00000179862	84.2121	0.211023	0.0667365	3.1589	0.00158367	0.0813127	CITED4
Exc_L2-3	ENSG00000228474	177.58	0.181621	0.0589986	3.15468	0.00160674	0.0813127	OST4
Exc_L2-3	ENSG00000244203	23.5351	0.192944	0.0741367	3.15914	0.00158235	0.0813127	FOXP1-AS1
Exc_L2-3	ENSG00000164326	588.939	0.261582	0.076984	3.15712	0.00159337	0.0813127	CARTPT
Exc_L2-3	ENSG00000270174	81.9428	0.191833	0.0707595	3.15869	0.0015848	0.0813127	AL022097.1
Exc_L2-3	ENSG00000120533	449.222	0.11385	0.0365266	3.15682	0.001595	0.0813127	ENY2
Exc_L2-3	ENSG00000286685	589.879	-0.169398	0.05452	-3.15574	0.00160094	0.0813127	AL158077.2
Exc_L2-3	ENSG00000173401	91.1714	0.204463	0.0720903	3.15474	0.00160639	0.0813127	GLIPR1L1
Exc_L2-3	ENSG00000174628	708.468	-0.142433	0.0453983	-3.16072	0.00157379	0.0813127	IQCK
Exc_L2-3	ENSG00000158486	44.6685	-0.24463	0.0730419	-3.14944	0.00163582	0.0825513	DNAH3
Exc_L2-3	ENSG00000265313	599.964	-0.200354	0.0682867	-3.14747	0.00164689	0.0828766	LINC01476
Exc_L2-3	ENSG00000081052	17.4044	0.222042	0.0757319	3.14258	0.00167464	0.0835276	COL4A4
Exc_L2-3	ENSG00000062582	249.662	0.187389	0.0621399	3.14217	0.00167702	0.0835276	MRPS24
Exc_L2-3	ENSG00000158457	155.504	0.184415	0.0577471	3.14191	0.00167848	0.0835276	TSPAN33
Exc_L2-3	ENSG00000178460	73.7034	0.230501	0.0724112	3.14208	0.00167751	0.0835276	MCMDC2
Exc_L2-3	ENSG00000072201	4432.21	-0.141727	0.0449285	-3.13923	0.00169395	0.0836046	LNX1
Exc_L2-3	ENSG00000179593	31.4041	0.26155	0.0772112	3.13921	0.00169402	0.0836046	ALOX15B
Exc_L2-3	ENSG00000100239	2418.47	-0.116018	0.0365071	-3.1407	0.00168546	0.0836046	PPP6R2
Exc_L2-3	ENSG00000140319	929.138	0.185328	0.0628625	3.13793	0.00170143	0.0837393	SRP14
Exc_L2-3	ENSG00000203865	188.737	0.191725	0.0674586	3.13699	0.00170694	0.0837801	ATP1A1-AS1
Exc_L2-3	ENSG00000123977	111.575	0.236107	0.0740116	3.13148	0.00173928	0.084188	DAW1
Exc_L2-3	ENSG00000113657	528.421	0.180892	0.0539	3.13322	0.00172899	0.084188	DPYSL3
Exc_L2-3	ENSG00000259048	809.521	-0.177591	0.0706631	-3.13	0.00174808	0.084188	AL392023.2
Exc_L2-3	ENSG00000127774	127.735	0.17158	0.0615563	3.13203	0.00173603	0.084188	EMC6
Exc_L2-3	ENSG00000071564	184.281	-0.152656	0.0500625	-3.1311	0.0017415	0.084188	TCF3
Exc_L2-3	ENSG00000241973	6328.71	-0.115743	0.0373226	-3.12999	0.00174814	0.084188	PI4KA
Exc_L2-3	ENSG00000229487	68.9374	0.190707	0.071467	3.13231	0.00173436	0.084188	ALG13-AS1
Exc_L2-3	ENSG00000168906	851.808	0.136429	0.0438351	3.12571	0.00177376	0.0850522	MAT2A
Exc_L2-3	ENSG00000182177	54.4479	-0.191147	0.0773454	-3.12189	0.00179692	0.0850522	ASB18
Exc_L2-3	ENSG00000286313	66.1887	0.213093	0.0769879	3.12463	0.00178031	0.0850522	AL360178.1
Exc_L2-3	ENSG00000233367	73.4889	0.196812	0.0675616	3.1226	0.00179263	0.0850522	AL133480.1
Exc_L2-3	ENSG00000221817	36.9299	0.193679	0.070097	3.12274	0.00179178	0.0850522	PPP3CB-AS1
Exc_L2-3	ENSG00000100473	54.8109	0.216412	0.0765178	3.1215	0.00179932	0.0850522	COCH
Exc_L2-3	ENSG00000265374	44.6788	-0.190521	0.0740577	-3.12166	0.00179831	0.0850522	LINC01908
Exc_L2-3	ENSG00000241359	83.819	0.220789	0.0748699	3.11816	0.00181983	0.0856663	SYNPR-AS1
Exc_L2-3	ENSG00000250062	507.158	0.201746	0.0698536	3.11781	0.00182202	0.0856663	AC104827.1
Exc_L2-3	ENSG00000168209	63.4242	0.253851	0.0756599	3.11706	0.00182666	0.0856663	DDIT4
Exc_L2-3	ENSG00000169231	248.04	-0.181441	0.057665	-3.11424	0.00184422	0.0857565	THBS3
Exc_L2-3	ENSG00000082497	113.532	-0.213798	0.0699426	-3.10962	0.00187329	0.0857565	SERTAD4
Exc_L2-3	ENSG00000162843	99.2182	-0.226005	0.0773721	-3.11132	0.00186253	0.0857565	WDR64
Exc_L2-3	ENSG00000232931	2024.37	-0.148404	0.0476484	-3.1106	0.00186709	0.0857565	LINC00342
Exc_L2-3	ENSG00000241397	77.4541	0.194192	0.0765889	3.1116	0.00186074	0.0857565	LINC00903
Exc_L2-3	ENSG00000286887	19.5837	0.174261	0.0772083	3.11448	0.00184267	0.0857565	AL355881.1
Exc_L2-3	ENSG00000129757	17.2096	0.183689	0.0755344	3.10912	0.00187645	0.0857565	CDKN1C
Exc_L2-3	ENSG00000092096	2462.53	0.137078	0.0457352	3.11328	0.00185023	0.0857565	SLC22A17
Exc_L2-3	ENSG00000258663	94.2833	0.192956	0.0661071	3.11573	0.0018349	0.0857565	AL117190.2
Exc_L2-3	ENSG00000063177	960.509	0.161144	0.0529924	3.11269	0.00185389	0.0857565	RPL18
Exc_L2-3	ENSG00000225439	94.9401	0.17308	0.0556258	3.10779	0.0018849	0.0859238	BOLA3-AS1
Exc_L2-3	ENSG00000228434	302.663	-0.204309	0.064516	-3.10521	0.00190144	0.0860207	AC004951.1
Exc_L2-3	ENSG00000135211	71.3768	0.151628	0.0529168	3.10559	0.00189901	0.0860207	TMEM60
Exc_L2-3	ENSG00000240972	900.096	0.198716	0.0622256	3.10549	0.00189965	0.0860207	MIF
Exc_L2-3	ENSG00000110651	590.841	0.159984	0.0534684	3.10345	0.00191282	0.0863176	CD81
Exc_L2-3	ENSG00000162735	192.145	0.150072	0.0485142	3.10126	0.00192697	0.086463	PEX19
Exc_L2-3	ENSG00000230612	142.439	0.192875	0.0704882	3.10094	0.00192908	0.086463	AC004039.1
Exc_L2-3	ENSG00000246323	60.027	-0.212296	0.0650735	-3.09998	0.00193534	0.086463	AC113382.1
Exc_L2-3	ENSG00000165175	32.8898	0.206153	0.0722454	3.10021	0.00193381	0.086463	MID1IP1
Exc_L2-3	ENSG00000111640	2370.08	0.188613	0.0656488	3.09919	0.00194053	0.086479	GAPDH
Exc_L2-3	ENSG00000205593	732.562	-0.130644	0.0422208	-3.09671	0.00195678	0.0869871	DENND6B
Exc_L2-3	ENSG00000111110	3776.45	-0.117944	0.0378611	-3.09585	0.0019625	0.0870251	PPM1H
Exc_L2-3	ENSG00000151366	812.771	0.152864	0.0529842	3.09304	0.00198118	0.0876366	NDUFC2
Exc_L2-3	ENSG00000189295	50.1024	0.219223	0.0774367	3.09082	0.00199603	0.0880763	ANKRD62P1-PARP4P3
Exc_L2-3	ENSG00000164168	334.302	0.138753	0.0444903	3.08779	0.00201649	0.0883263	TMEM184C
Exc_L2-3	ENSG00000247679	37.7776	0.184875	0.0593671	3.08796	0.00201533	0.0883263	AC139795.2
Exc_L2-3	ENSG00000266513	19.5198	-0.227578	0.0753114	-3.08911	0.00200754	0.0883263	AP002478.2
Exc_L2-3	ENSG00000104432	246.206	0.201374	0.0744252	3.08593	0.00202919	0.0886659	IL7
Exc_L2-3	ENSG00000145014	322.377	0.180111	0.0588864	3.0852	0.00203419	0.0886677	TMEM44
Exc_L2-3	ENSG00000101464	717.43	-0.0984473	0.0319079	-3.08433	0.00204009	0.0887095	PIGU
Exc_L2-3	ENSG00000158158	334.841	-0.128918	0.0414246	-3.0795	0.00207349	0.0894328	CNNM4
Exc_L2-3	ENSG00000255931	51.783	0.242163	0.0752118	3.08097	0.0020633	0.0894328	AP003108.1
Exc_L2-3	ENSG00000128908	1240.79	-0.0975535	0.0315425	-3.07832	0.00208169	0.0894328	INO80
Exc_L2-3	ENSG00000038532	2406.73	-0.111561	0.0360508	-3.07843	0.00208098	0.0894328	CLEC16A
Exc_L2-3	ENSG00000090857	495.14	-0.203897	0.0673445	-3.07845	0.00208083	0.0894328	PDPR
Exc_L2-3	ENSG00000176155	2210.06	-0.128013	0.0412102	-3.07392	0.00211266	0.0905463	CCDC57
Exc_L2-3	ENSG00000223732	188.886	0.16633	0.0612104	3.07208	0.0021257	0.0908875	AL359706.1
Exc_L2-3	ENSG00000143669	3419.49	-0.0845638	0.0276988	-3.07088	0.00213427	0.0910367	LYST
Exc_L2-3	ENSG00000243715	134.029	0.178951	0.0648984	3.06575	0.00217125	0.0911429	CACNA2D3-AS1
Exc_L2-3	ENSG00000225921	491.064	0.117689	0.0396293	3.0661	0.00216874	0.0911429	NOL7
Exc_L2-3	ENSG00000178409	51.3333	-0.207592	0.0667304	-3.06906	0.00214735	0.0911429	BEND3
Exc_L2-3	ENSG00000205903	366.136	-0.15072	0.0494161	-3.06833	0.00215256	0.0911429	ZNF316
Exc_L2-3	ENSG00000105618	344.836	0.104521	0.0339721	3.06532	0.0021744	0.0911429	PRPF31
Exc_L2-3	ENSG00000132825	16.6609	0.213433	0.0727614	3.0649	0.00217746	0.0911429	PPP1R3D
Exc_L2-3	ENSG00000157617	702.002	0.145396	0.0473676	3.06553	0.00217285	0.0911429	C2CD2
Exc_L2-3	ENSG00000182195	238.537	0.152741	0.0497198	3.06702	0.00216202	0.0911429	LDOC1
Exc_L2-3	ENSG00000189077	142.548	0.143822	0.0478066	3.06268	0.00219362	0.0916053	TMEM120A
Exc_L2-3	ENSG00000054148	327.845	0.165832	0.0549379	3.0616	0.0022016	0.091725	PHPT1
Exc_L2-3	ENSG00000204922	121.282	0.175961	0.0613548	3.05979	0.00221491	0.0918521	UQCC3
Exc_L2-3	ENSG00000267131	42.5641	0.200097	0.0687695	3.05989	0.00221419	0.0918521	AC005746.2
Exc_L2-3	ENSG00000144677	4825.05	-0.0944137	0.0312657	-3.05664	0.00223835	0.0926096	CTDSPL
Exc_L2-3	ENSG00000158748	77.3077	-0.198231	0.0619217	-3.04856	0.00229938	0.0928508	HTR6
Exc_L2-3	ENSG00000143891	88.5377	0.207057	0.0703275	3.0514	0.00227773	0.0928508	GALM
Exc_L2-3	ENSG00000224043	1065.37	-0.167572	0.0545918	-3.04765	0.00230637	0.0928508	CCNT2-AS1
Exc_L2-3	ENSG00000122591	114.108	0.221055	0.0743751	3.05209	0.00227251	0.0928508	FAM126A
Exc_L2-3	ENSG00000173064	4482.82	-0.0672279	0.0221827	-3.05466	0.00225313	0.0928508	HECTD4
Exc_L2-3	ENSG00000100888	1265.03	-0.0712856	0.0233934	-3.05204	0.00227291	0.0928508	CHD8
Exc_L2-3	ENSG00000140905	225.788	0.164488	0.0559098	3.05311	0.00226482	0.0928508	GCSH
Exc_L2-3	ENSG00000130856	1244.85	-0.0845106	0.0277371	-3.04801	0.00230361	0.0928508	ZNF236
Exc_L2-3	ENSG00000079805	923.638	-0.126753	0.0410125	-3.04928	0.00229389	0.0928508	DNM2
Exc_L2-3	ENSG00000170909	19.2907	0.200156	0.0765821	3.04766	0.00230629	0.0928508	OSCAR
Exc_L2-3	ENSG00000197457	1378.49	0.13604	0.0458772	3.05203	0.00227299	0.0928508	STMN3
Exc_L2-3	ENSG00000157514	304.478	0.17472	0.0605888	3.04798	0.00230381	0.0928508	TSC22D3
Exc_L2-3	ENSG00000286223	23.2152	0.179304	0.073607	3.04465	0.00232949	0.0935714	AC064836.4
Exc_L2-3	ENSG00000109107	380.889	0.197148	0.069483	3.0439	0.00233533	0.0935961	ALDOC
Exc_L2-3	ENSG00000266049	171.916	0.179829	0.0647895	3.04203	0.00234989	0.0939695	AP001011.1
Exc_L2-3	ENSG00000119013	218.978	0.181224	0.0621059	3.04048	0.00236198	0.0942424	NDUFB3
Exc_L2-3	ENSG00000103199	251.361	-0.140029	0.0452661	-3.03952	0.00236956	0.0943347	ZNF500
Exc_L2-3	ENSG00000164687	162.996	0.17709	0.0582926	3.03749	0.00238554	0.094579	FABP5
Exc_L2-3	ENSG00000180185	214.356	0.125366	0.0415824	3.03674	0.00239153	0.094579	FAHD1
Exc_L2-3	ENSG00000104824	808.361	-0.106256	0.0351103	-3.03737	0.00238649	0.094579	HNRNPL
Exc_L2-3	ENSG00000251629	59.1963	-0.17585	0.066306	-3.03516	0.00240405	0.0948648	LINC02241
Exc_L2-3	ENSG00000160055	156.244	-0.142286	0.0466104	-3.03064	0.00244034	0.0950407	TMEM234
Exc_L2-3	ENSG00000164611	21.6765	0.220075	0.0749871	3.03244	0.00242582	0.0950407	PTTG1
Exc_L2-3	ENSG00000112695	468.225	0.171791	0.0585846	3.03078	0.0024392	0.0950407	COX7A2
Exc_L2-3	ENSG00000225885	347.224	0.175236	0.0622254	3.03312	0.0024204	0.0950407	AC023590.1
Exc_L2-3	ENSG00000149646	61.2373	0.182066	0.0656976	3.03214	0.00242829	0.0950407	CNBD2
Exc_L2-3	ENSG00000287700	239.548	-0.212289	0.0700155	-3.03122	0.0024357	0.0950407	AL591378.1
Exc_L2-3	ENSG00000224855	69.966	0.161061	0.0770948	3.02791	0.0024625	0.0950769	OPA1-AS1
Exc_L2-3	ENSG00000215196	4512.66	-0.150535	0.0496963	-3.02894	0.00245414	0.0950769	BASP1-AS1
Exc_L2-3	ENSG00000104774	167.115	-0.13856	0.0451654	-3.02941	0.00245028	0.0950769	MAN2B1
Exc_L2-3	ENSG00000179218	464.436	0.165378	0.058322	3.02852	0.00245751	0.0950769	CALR
Exc_L2-3	ENSG00000102554	60.6242	0.204958	0.0699474	3.02417	0.00249319	0.0960549	KLF5
Exc_L2-3	ENSG00000173838	103.94	-0.176108	0.0613315	-3.02338	0.00249971	0.0960995	MARCHF10
Exc_L2-3	ENSG00000237640	109.813	-0.167043	0.0596864	-3.01745	0.00254909	0.096752	AC004522.3
Exc_L2-3	ENSG00000196932	50.0106	0.221375	0.0774267	3.02017	0.00252633	0.096752	TMEM26
Exc_L2-3	ENSG00000055950	150.908	0.123167	0.0421486	3.01877	0.00253805	0.096752	MRPL43
Exc_L2-3	ENSG00000169758	845.534	-0.139658	0.0454241	-3.01815	0.00254327	0.096752	TMEM266
Exc_L2-3	ENSG00000229833	285.618	0.158126	0.0569276	3.01894	0.00253658	0.096752	PET100
Exc_L2-3	ENSG00000227456	135.125	-0.190886	0.0612084	-3.01761	0.00254774	0.096752	LINC00310
Exc_L2-3	ENSG00000220575	124.044	0.1754	0.0589572	3.01537	0.00256668	0.0972135	HTR5A-AS1
Exc_L2-3	ENSG00000175130	88.0575	0.205575	0.0759769	3.01094	0.00260436	0.0984063	MARCKSL1
Exc_L2-3	ENSG00000167114	572.892	-0.119632	0.0391959	-3.01039	0.00260915	0.0984063	SLC27A4
Exc_L2-3	ENSG00000272447	43.3236	0.182462	0.0617975	3.00923	0.00261913	0.098575	AL135925.1
Exc_L2-3	ENSG00000165973	7378.99	-0.189909	0.0634563	-3.00843	0.00262599	0.0986262	NELL1
Exc_L2-3	ENSG00000157087	10585	-0.129762	0.0438441	-3.00751	0.00263397	0.0987187	ATP2B2
Exc_L2-3	ENSG00000172336	122.758	0.19079	0.0654573	3.00571	0.00264958	0.0990964	POP7
Exc_L2-3	ENSG00000260025	125.061	0.189723	0.064457	3.00203	0.00268189	0.0999321	CRIM1-DT
Exc_L2-3	ENSG00000206432	123.136	0.188718	0.0623584	3.00189	0.00268308	0.0999321	TMEM200C
Exc_L3-5	ENSG00000286145	23.1655	0.208635	0.0566445	4.5312	5.86507e-06	0.0400923	AC068282.1
Exc_L3-5	ENSG00000152214	119.325	0.248742	0.0557637	4.43058	9.39809e-06	0.0400923	RIT2
Exc_L4-6_1	ENSG00000145147	528.169	0.383326	0.0618262	6.45358	1.09241e-10	1.37589e-06	SLIT2
Exc_L4-6_1	ENSG00000035862	147.616	0.322087	0.0564737	5.95788	2.55536e-09	1.60924e-05	TIMP2
Exc_L4-6_1	ENSG00000259481	87.1924	0.298965	0.0602458	5.32975	9.83491e-08	0.000412902	AC012404.1
Exc_L4-6_1	ENSG00000248485	33.5821	0.330938	0.0664152	5.03117	4.87505e-07	0.00134911	PCP4L1
Exc_L4-6_1	ENSG00000151136	65.1514	0.319505	0.0673596	5.01311	5.35575e-07	0.00134911	BTBD11
Exc_L4-6_1	ENSG00000133107	37.1582	0.343004	0.066676	4.91816	8.73617e-07	0.00183387	TRPC4
Exc_L4-6_1	ENSG00000086102	255.734	-0.15085	0.0318141	-4.76042	1.93194e-06	0.00347612	NFX1
Exc_L4-6_1	ENSG00000109790	313.703	-0.18094	0.0388895	-4.72693	2.27935e-06	0.00358856	KLHL5
Exc_L4-6_1	ENSG00000177984	26.7984	-0.278892	0.0652952	-4.64492	3.40201e-06	0.00476092	LCN15
Exc_L4-6_1	ENSG00000253553	787.576	-0.219067	0.0488009	-4.59599	4.30694e-06	0.0049782	AC090578.1
Exc_L4-6_1	ENSG00000256193	47.9302	-0.295566	0.0663743	-4.59402	4.34778e-06	0.0049782	LINC00507
Exc_L4-6_1	ENSG00000103769	282.522	0.163214	0.0359693	4.57177	4.83629e-06	0.00507609	RAB11A
Exc_L4-6_1	ENSG00000198771	148.601	-0.289663	0.0643931	-4.54231	5.56405e-06	0.00539071	RCSD1
Exc_L4-6_1	ENSG00000117724	28.3083	-0.302805	0.0664687	-4.50921	6.50705e-06	0.00585402	CENPF
Exc_L4-6_1	ENSG00000165959	75.8949	0.258837	0.0581311	4.48038	7.45104e-06	0.00625639	CLMN
Exc_L4-6_1	ENSG00000288004	29.9547	-0.27925	0.0672795	-4.4425	8.89198e-06	0.00699966	AC023503.1
Exc_L4-6_1	ENSG00000163075	312.246	-0.179869	0.0415353	-4.32533	1.52302e-05	0.00874265	CFAP221
Exc_L4-6_1	ENSG00000236451	511.252	-0.260246	0.0635819	-4.33245	1.47457e-05	0.00874265	AC067956.1
Exc_L4-6_1	ENSG00000134986	512.709	-0.195763	0.049064	-4.37761	1.19989e-05	0.00874265	NREP
Exc_L4-6_1	ENSG00000122729	39.1038	0.278171	0.0653525	4.36496	1.27145e-05	0.00874265	ACO1
Exc_L4-6_1	ENSG00000066382	306.669	-0.229839	0.0514932	-4.35685	1.31946e-05	0.00874265	MPPED2
Exc_L4-6_1	ENSG00000042429	88.9647	0.187862	0.0424825	4.32474	1.5271e-05	0.00874265	MED17
Exc_L4-6_1	ENSG00000163602	201.201	0.18507	0.0430265	4.28879	1.79647e-05	0.00983762	RYBP
Exc_L4-6_1	ENSG00000233882	73.8693	-0.248509	0.065402	-4.26982	1.95631e-05	0.00987032	LINC01680
Exc_L4-6_1	ENSG00000167085	43.7451	0.22575	0.0577457	4.26949	1.95917e-05	0.00987032	PHB
Exc_L4-6_1	ENSG00000182463	846.793	-0.245846	0.0596056	-4.22789	2.35891e-05	0.0114271	TSHZ2
Exc_L4-6_1	ENSG00000067955	57.8917	0.233509	0.0568952	4.2139	2.50994e-05	0.0117084	CBFB
Exc_L4-6_1	ENSG00000143473	2038.55	-0.190838	0.0461835	-4.16663	3.09132e-05	0.0139054	KCNH1
Exc_L4-6_1	ENSG00000072201	430.918	-0.158001	0.037816	-4.14372	3.41724e-05	0.0143467	LNX1
Exc_L4-6_1	ENSG00000127334	57.8091	0.248173	0.0587346	4.15107	3.30919e-05	0.0143467	DYRK2
Exc_L4-6_1	ENSG00000197457	325.05	0.170597	0.0424891	4.1135	3.89709e-05	0.0158335	STMN3
Exc_L4-6_1	ENSG00000239828	28.3569	0.248322	0.0647335	4.10143	4.10602e-05	0.016161	AC063944.1
Exc_L4-6_1	ENSG00000141441	148.417	0.221661	0.0534534	4.0904	4.30639e-05	0.016436	GAREM1
Exc_L4-6_1	ENSG00000115541	82.4597	0.207741	0.0562249	4.0717	4.66717e-05	0.0166297	HSPE1
Exc_L4-6_1	ENSG00000078549	87.142	0.20922	0.0526264	4.06105	4.88528e-05	0.0166297	ADCYAP1R1
Exc_L4-6_1	ENSG00000196663	309.91	-0.143782	0.0350976	-4.06416	4.82062e-05	0.0166297	TECPR2
Exc_L4-6_1	ENSG00000124225	111.209	0.192795	0.0508906	4.07467	4.60788e-05	0.0166297	PMEPA1
Exc_L4-6_1	ENSG00000077044	61.2375	0.242555	0.0605581	4.04616	5.20657e-05	0.017257	DGKD
Exc_L4-6_1	ENSG00000240891	54.2923	0.254241	0.0651182	3.95383	7.69098e-05	0.0248379	PLCXD2
Exc_L4-6_1	ENSG00000175130	53.7187	0.246799	0.0619861	3.94226	8.0716e-05	0.0254155	MARCKSL1
Exc_L4-6_1	ENSG00000176641	23.0378	0.283654	0.0673627	3.92746	8.58462e-05	0.0263715	RNF152
Exc_L4-6_1	ENSG00000233559	293.65	0.217465	0.0623073	3.87974	0.000104567	0.0313577	LINC00513
Exc_L4-6_1	ENSG00000259403	38.0915	-0.248519	0.0670414	-3.87105	0.000108368	0.0313669	AC020704.1
Exc_L4-6_1	ENSG00000267374	114.549	-0.267102	0.0661346	-3.86834	0.000109579	0.0313669	MIR924HG
Exc_L4-6_1	ENSG00000148143	25.9767	0.239412	0.0669949	3.85158	0.00011736	0.0321336	ZNF462
Exc_L4-6_1	ENSG00000074527	208.07	-0.229652	0.0585986	-3.85183	0.000117239	0.0321336	NTN4
Exc_L4-6_1	ENSG00000113140	20.8955	0.229724	0.0665628	3.83489	0.000125622	0.0334888	SPARC
Exc_L4-6_1	ENSG00000286021	123.134	-0.219671	0.0670507	-3.83099	0.000127627	0.0334888	LINC02822
Exc_L4-6_1	ENSG00000105419	200.945	-0.186013	0.0512855	-3.82043	0.00013322	0.0342431	MEIS3
Exc_L4-6_1	ENSG00000188290	111.988	-0.275737	0.0673203	-3.79557	0.000147305	0.0351368	HES4
Exc_L4-6_1	ENSG00000168906	142.313	0.148918	0.0388318	3.80601	0.000141229	0.0351368	MAT2A
Exc_L4-6_1	ENSG00000185477	101.246	0.211148	0.0606192	3.79464	0.000147856	0.0351368	GPRIN3
Exc_L4-6_1	ENSG00000100604	452.7	0.185674	0.0497056	3.80333	0.000142765	0.0351368	CHGA
Exc_L4-6_1	ENSG00000270207	146.959	0.212993	0.0605001	3.77778	0.000158233	0.035569	AC077690.1
Exc_L4-6_1	ENSG00000056972	22.2722	0.218878	0.0648957	3.7735	0.000160971	0.035569	TRAF3IP2
Exc_L4-6_1	ENSG00000028277	91.0773	-0.202057	0.0513245	-3.77849	0.000157782	0.035569	POU2F2
Exc_L4-6_1	ENSG00000287700	24.2228	-0.259983	0.0645494	-3.77935	0.000157238	0.035569	AL591378.1
Exc_L4-6_1	ENSG00000132819	20.7097	0.21715	0.0644073	3.76553	0.000166197	0.0360904	RBM38
Exc_L4-6_1	ENSG00000162971	51.6774	0.185966	0.0497772	3.75407	0.000173984	0.0364267	TYW5
Exc_L4-6_1	ENSG00000158186	183.886	-0.14254	0.0376349	-3.75059	0.000176421	0.0364267	MRAS
Exc_L4-6_1	ENSG00000234170	51.2415	-0.167378	0.0568013	-3.75305	0.000174694	0.0364267	LINC02645
Exc_L4-6_1	ENSG00000166402	191.709	0.1354	0.0355915	3.74241	0.000182266	0.0370264	TUB
Exc_L4-6_1	ENSG00000141252	546.771	-0.0980814	0.0263773	-3.73833	0.000185246	0.0370344	VPS53
Exc_L4-6_1	ENSG00000273319	88.4562	0.229096	0.0642625	3.73324	0.000189033	0.0370992	AC058791.1
Exc_L4-6_1	ENSG00000160469	198.603	-0.154657	0.0415919	-3.73002	0.000191461	0.0370992	BRSK1
Exc_L4-6_1	ENSG00000167702	316.647	-0.134684	0.0365308	-3.72114	0.000198329	0.0372829	KIFC2
Exc_L4-6_1	ENSG00000128805	278.244	-0.15836	0.0419263	-3.72323	0.000196687	0.0372829	ARHGAP22
Exc_L4-6_1	ENSG00000070159	165.599	-0.178897	0.0470877	-3.70163	0.000214221	0.0391031	PTPN3
Exc_L4-6_1	ENSG00000165495	1087.24	-0.156504	0.0418079	-3.70285	0.000213187	0.0391031	PKNOX2
Exc_L4-6_1	ENSG00000228221	29.3867	-0.224848	0.0633179	-3.69751	0.000217726	0.0391752	LINC00578
Exc_L4-6_1	ENSG00000265313	56.6768	-0.248713	0.0656373	-3.68647	0.000227389	0.0403376	LINC01476
Exc_L4-6_1	ENSG00000134343	700.455	-0.170618	0.0476817	-3.67267	0.000240029	0.0414132	ANO3
Exc_L4-6_1	ENSG00000233928	518.45	-0.166658	0.0472292	-3.67485	0.000237993	0.0414132	AL591501.1
Exc_L4-6_1	ENSG00000163624	137.624	0.164457	0.0443319	3.66562	0.00024674	0.0415998	CDS1
Exc_L4-6_1	ENSG00000113100	98.2157	-0.20675	0.0593344	-3.66461	0.000247716	0.0415998	CDH9
Exc_L4-6_1	ENSG00000163110	21.4581	0.237236	0.0657733	3.65994	0.000252277	0.0418083	PDLIM5
Exc_L4-6_1	ENSG00000213904	285.319	-0.148154	0.0422732	-3.65568	0.000256506	0.041957	LIPE-AS1
Exc_L4-6_1	ENSG00000186352	23.2954	0.232365	0.0657655	3.64517	0.000267213	0.0431481	ANKRD37
Exc_L4-6_1	ENSG00000163596	687.215	-0.107711	0.0294792	-3.64173	0.000270813	0.0431758	ICA1L
Exc_L4-6_1	ENSG00000123213	230.514	-0.134191	0.037292	-3.62216	0.000292148	0.0443326	NLN
Exc_L4-6_1	ENSG00000044574	97.3827	0.189605	0.0565706	3.62349	0.000290654	0.0443326	HSPA5
Exc_L4-6_1	ENSG00000204130	446.243	-0.0986746	0.0273942	-3.62728	0.000286421	0.0443326	RUFY2
Exc_L4-6_1	ENSG00000102109	305.477	0.187737	0.0532535	3.62389	0.000290209	0.0443326	PCSK1N
Exc_L4-6_1	ENSG00000226674	93.1845	-0.223293	0.060475	-3.60532	0.000311774	0.0459027	TEX41
Exc_L4-6_1	ENSG00000286922	31.8044	-0.203792	0.0672985	-3.60394	0.000313429	0.0459027	AC068787.2
Exc_L4-6_1	ENSG00000166794	54.5341	0.168189	0.0519826	3.60693	0.000309845	0.0459027	PPIB
Exc_L4-6_1	ENSG00000158615	43.2765	0.186147	0.0517715	3.57942	0.000344353	0.0462797	PPP1R15B
Exc_L4-6_1	ENSG00000237750	45.0862	0.189292	0.0642822	3.57863	0.000345398	0.0462797	AC011900.1
Exc_L4-6_1	ENSG00000058262	68.6017	0.152323	0.0436084	3.58264	0.000340136	0.0462797	SEC61A1
Exc_L4-6_1	ENSG00000164074	237.524	-0.136045	0.0381449	-3.59164	0.000328603	0.0462797	ABHD18
Exc_L4-6_1	ENSG00000215196	809.33	-0.157081	0.044389	-3.5817	0.000341371	0.0462797	BASP1-AS1
Exc_L4-6_1	ENSG00000228566	1644.17	-0.193221	0.0523348	-3.58731	0.000334109	0.0462797	AC013287.1
Exc_L4-6_1	ENSG00000166734	541.157	-0.0980395	0.0272681	-3.59363	0.000326108	0.0462797	CASC4
Exc_L4-6_1	ENSG00000100346	226.738	-0.13537	0.0391687	-3.59073	0.000329752	0.0462797	CACNA1I
Exc_L4-6_1	ENSG00000115290	31.3123	0.24932	0.0670953	3.56653	0.000361744	0.0476273	GRB14
Exc_L4-6_1	ENSG00000135643	499.701	-0.140011	0.0391421	-3.5656	0.000363019	0.0476273	KCNMB4
Exc_L4-6_1	ENSG00000114744	83.4818	0.161438	0.0474475	3.55234	0.000381815	0.0484464	COMMD2
Exc_L4-6_1	ENSG00000091490	62.9062	0.204837	0.060847	3.54803	0.000388131	0.0484464	SEL1L3
Exc_L4-6_1	ENSG00000132837	76.7716	-0.181211	0.0491756	-3.55209	0.000382178	0.0484464	DMGDH
Exc_L4-6_1	ENSG00000146147	783.584	-0.181051	0.0514101	-3.54778	0.000388494	0.0484464	MLIP
Exc_L4-6_1	ENSG00000104047	165.514	0.143079	0.0404618	3.55728	0.000374721	0.0484464	DTWD1
Exc_L4-6_1	ENSG00000110651	124.106	0.186369	0.0535665	3.53332	0.000410382	0.0506742	CD81
Exc_L4-6_1	ENSG00000160963	404.165	-0.165821	0.0486517	-3.5297	0.000416024	0.0508721	COL26A1
Exc_L4-6_1	ENSG00000122203	92.4107	0.158855	0.0460024	3.52281	0.000426993	0.0517113	KIAA1191
Exc_L4-6_1	ENSG00000100626	120.257	0.185814	0.0533086	3.51384	0.000441677	0.0529803	GALNT16
Exc_L4-6_1	ENSG00000234156	71.9693	-0.212001	0.0632003	-3.50924	0.000449381	0.0533958	AL359636.2
Exc_L4-6_1	ENSG00000231606	48.0318	0.19261	0.0626737	3.49553	0.000473113	0.0541715	AL357873.1
Exc_L4-6_1	ENSG00000250101	27.9343	-0.21585	0.0659959	-3.49872	0.000467496	0.0541715	AC106795.3
Exc_L4-6_1	ENSG00000182218	45.89	0.193095	0.0567487	3.50269	0.000460583	0.0541715	HHIPL1
Exc_L4-6_1	ENSG00000132475	127.517	0.174915	0.0530124	3.49684	0.000470806	0.0541715	H3F3B
Exc_L4-6_1	ENSG00000008513	72.8125	-0.184668	0.0588611	-3.48118	0.000499215	0.0566452	ST3GAL1
Exc_L4-6_1	ENSG00000162585	44.457	0.169866	0.0504834	3.46129	0.00053759	0.0576745	FAAP20
Exc_L4-6_1	ENSG00000171502	230.168	-0.202919	0.0650822	-3.46981	0.000520829	0.0576745	COL24A1
Exc_L4-6_1	ENSG00000163082	159.358	0.15977	0.0471224	3.46504	0.000530149	0.0576745	SGPP2
Exc_L4-6_1	ENSG00000107518	3231.88	-0.175043	0.0505786	-3.46092	0.000538327	0.0576745	ATRNL1
Exc_L4-6_1	ENSG00000137766	1086.25	-0.191263	0.0538718	-3.45992	0.000540341	0.0576745	UNC13C
Exc_L4-6_1	ENSG00000072210	127.411	0.176697	0.0496849	3.46205	0.000536084	0.0576745	ALDH3A2
Exc_L4-6_1	ENSG00000134278	753.286	-0.0731965	0.0211291	-3.46934	0.000521733	0.0576745	SPIRE1
Exc_L4-6_1	ENSG00000223732	26.2156	0.170628	0.0643454	3.45172	0.000557016	0.0589548	AL359706.1
Exc_L4-6_1	ENSG00000280776	235.238	-0.214281	0.0622563	-3.44525	0.000570534	0.0598823	LINC01202
Exc_L4-6_1	ENSG00000162086	89.3245	-0.171756	0.0481998	-3.44213	0.000577143	0.0600754	ZNF75A
Exc_L4-6_1	ENSG00000137216	203.146	-0.13898	0.0411941	-3.43514	0.000592239	0.0611414	TMEM63B
Exc_L4-6_1	ENSG00000144771	37.1019	0.190461	0.0642185	3.41838	0.000629949	0.0628265	LRTM1
Exc_L4-6_1	ENSG00000177694	309.517	-0.148782	0.0449011	-3.41639	0.00063457	0.0628265	NAALADL2
Exc_L4-6_1	ENSG00000004059	38.7277	0.17962	0.0648276	3.41471	0.000638491	0.0628265	ARF5
Exc_L4-6_1	ENSG00000235281	40.9779	-0.143907	0.0576149	-3.41928	0.000627865	0.0628265	AL713851.1
Exc_L4-6_1	ENSG00000136156	749.472	0.135029	0.0406444	3.41628	0.000634828	0.0628265	ITM2B
Exc_L4-6_1	ENSG00000203485	192.74	-0.170517	0.0518829	-3.42395	0.000617189	0.0628265	INF2
Exc_L4-6_1	ENSG00000239498	708.892	-0.212631	0.0652651	-3.40971	0.00065031	0.0630051	AC019211.1
Exc_L4-6_1	ENSG00000205531	290.305	0.103201	0.0306704	3.41092	0.000647441	0.0630051	NAP1L4
Exc_L4-6_1	ENSG00000245534	55.7488	0.180415	0.0598019	3.40503	0.000661579	0.0631257	RORA-AS1
Exc_L4-6_1	ENSG00000108469	45.9177	-0.168866	0.0504112	-3.40549	0.000660466	0.0631257	RECQL5
Exc_L4-6_1	ENSG00000066827	106.225	-0.163079	0.0459498	-3.40227	0.000668297	0.0632872	ZFAT
Exc_L4-6_1	ENSG00000281131	43.2542	-0.219229	0.0673571	-3.39332	0.000690503	0.0649021	SCHLAP1
Exc_L4-6_1	ENSG00000168824	71.1573	0.181214	0.0559335	3.38986	0.000699285	0.0652407	NSG1
Exc_L4-6_1	ENSG00000092421	118.698	0.198771	0.061583	3.38376	0.000715009	0.0662172	SEMA6A
Exc_L4-6_1	ENSG00000136546	29.6441	0.180829	0.06734	3.37992	0.000725065	0.0666584	SCN7A
Exc_L4-6_1	ENSG00000095203	399.876	-0.110658	0.033094	-3.37264	0.000744506	0.0674608	EPB41L4B
Exc_L4-6_1	ENSG00000140743	259.032	-0.146227	0.0455996	-3.37381	0.000741363	0.0674608	CDR2
Exc_L4-6_1	ENSG00000103199	50.3397	-0.193332	0.0564463	-3.36796	0.000757266	0.0681269	ZNF500
Exc_L4-6_1	ENSG00000236922	752.706	-0.200556	0.061901	-3.3643	0.000767387	0.0685478	LINC01378
Exc_L4-6_1	ENSG00000078098	21.7309	-0.227214	0.0663046	-3.35895	0.000782379	0.0689095	FAP
Exc_L4-6_1	ENSG00000169918	1429.36	-0.105957	0.0316159	-3.35947	0.000780934	0.0689095	OTUD7A
Exc_L4-6_1	ENSG00000101489	2458.9	-0.139302	0.0412545	-3.34545	0.000821502	0.0718529	CELF4
Exc_L4-6_1	ENSG00000144043	39.7708	0.168986	0.051607	3.33438	0.000854883	0.0726536	TEX261
Exc_L4-6_1	ENSG00000132329	66.0579	0.178637	0.0598992	3.33076	0.000866089	0.0726536	RAMP1
Exc_L4-6_1	ENSG00000109265	118.962	0.195996	0.0597513	3.33408	0.000855834	0.0726536	KIAA1211
Exc_L4-6_1	ENSG00000240499	149.514	0.19478	0.0642543	3.33263	0.000860298	0.0726536	AC004594.1
Exc_L4-6_1	ENSG00000174498	28.2266	0.217213	0.0661806	3.33115	0.000864889	0.0726536	IGDCC3
Exc_L4-6_1	ENSG00000167100	23.7905	0.206807	0.0629061	3.33523	0.000852298	0.0726536	SAMD14
Exc_L4-6_1	ENSG00000101911	76.3489	0.183376	0.051751	3.32918	0.000871036	0.0726536	PRPS2
Exc_L4-6_1	ENSG00000173473	240.395	-0.128321	0.0388525	-3.32514	0.000883727	0.0732272	SMARCC1
Exc_L4-6_1	ENSG00000224819	179.185	-0.188928	0.0634013	-3.32084	0.000897457	0.0736374	AC093843.1
Exc_L4-6_1	ENSG00000113916	20.6	0.226263	0.0665596	3.31961	0.000901425	0.0736374	BCL6
Exc_L4-6_1	ENSG00000156564	719.097	-0.155821	0.0467114	-3.31813	0.000906216	0.0736374	LRFN2
Exc_L4-6_1	ENSG00000166387	48.5415	0.218751	0.0649393	3.31445	0.000918226	0.074135	PPFIBP2
Exc_L4-6_1	ENSG00000262529	69.6927	0.188481	0.0643973	3.30944	0.00093483	0.0749948	AC130650.1
Exc_L4-6_1	ENSG00000168481	114.053	0.18949	0.0548941	3.30231	0.000958908	0.0755789	LGI3
Exc_L4-6_1	ENSG00000285637	25.2858	-0.202564	0.0658257	-3.30474	0.000950634	0.0755789	AL161449.2
Exc_L4-6_1	ENSG00000258017	132.429	-0.148682	0.0443346	-3.30196	0.000960113	0.0755789	AC011603.2
Exc_L4-6_1	ENSG00000265808	89.5211	0.151723	0.0457055	3.30013	0.000966407	0.0756018	SEC22B
Exc_L4-6_1	ENSG00000157445	2596.54	0.133275	0.0399594	3.29297	0.000991366	0.0770756	CACNA2D3
Exc_L4-6_1	ENSG00000183780	1290.63	-0.148127	0.0462919	-3.29013	0.0010014	0.0771209	SLC35F3
Exc_L4-6_1	ENSG00000134115	85.2138	-0.206814	0.0648911	-3.28594	0.00101644	0.0771209	CNTN6
Exc_L4-6_1	ENSG00000168807	177.397	-0.161329	0.0510703	-3.28862	0.0010068	0.0771209	SNTB2
Exc_L4-6_1	ENSG00000047230	38.6854	0.207014	0.0626665	3.28598	0.00101629	0.0771209	CTPS2
Exc_L4-6_1	ENSG00000130758	126.841	-0.135144	0.0412144	-3.2841	0.00102309	0.0771608	MAP3K10
Exc_L4-6_1	ENSG00000020256	154.113	-0.15516	0.046931	-3.2747	0.00105773	0.0792979	ZFP64
Exc_L4-6_1	ENSG00000066032	9785.55	-0.155938	0.0486463	-3.26565	0.00109212	0.0807007	CTNNA2
Exc_L4-6_1	ENSG00000257986	44.9956	-0.219848	0.0671522	-3.26571	0.00109189	0.0807007	LINC02306
Exc_L4-6_1	ENSG00000259664	126.906	-0.209381	0.0622171	-3.26144	0.00110847	0.0807007	LINC02254
Exc_L4-6_1	ENSG00000154099	53.6889	-0.182747	0.0561647	-3.26321	0.00110158	0.0807007	DNAAF1
Exc_L4-6_1	ENSG00000087086	313.53	0.137945	0.0468176	3.2627	0.00110357	0.0807007	FTL
Exc_L4-6_1	ENSG00000163428	79.8627	0.155413	0.0466809	3.25395	0.0011381	0.0811452	LRRC58
Exc_L4-6_1	ENSG00000164125	27.3962	-0.181635	0.0669077	-3.25317	0.00114124	0.0811452	GASK1B
Exc_L4-6_1	ENSG00000131508	227.34	-0.12195	0.0362772	-3.25705	0.00112577	0.0811452	UBE2D2
Exc_L4-6_1	ENSG00000011083	251.734	0.13193	0.0412233	3.25179	0.00114679	0.0811452	SLC6A7
Exc_L4-6_1	ENSG00000166407	35.6748	-0.209282	0.0645164	-3.2549	0.00113431	0.0811452	LMO1
Exc_L4-6_1	ENSG00000286145	62.1519	0.174906	0.064493	3.24187	0.0011875	0.0827755	AC068282.1
Exc_L4-6_1	ENSG00000174446	43.3967	0.150764	0.0530883	3.24137	0.00118955	0.0827755	SNAPC5
Exc_L4-6_1	ENSG00000101180	60.8565	0.22317	0.0656084	3.24409	0.00117828	0.0827755	HRH3
Exc_L4-6_1	ENSG00000224957	113.668	-0.170371	0.0665872	-3.22541	0.00125792	0.0870524	LINC01266
Exc_L4-6_1	ENSG00000104325	97.9169	0.166687	0.0541763	3.21959	0.00128374	0.0878736	DECR1
Exc_L4-6_1	ENSG00000169169	130.864	-0.167525	0.0507296	-3.22094	0.0012777	0.0878736	CPT1C
Exc_L4-6_1	ENSG00000109107	137.568	0.18367	0.0602375	3.20788	0.00133718	0.091037	ALDOC
Exc_L4-6_1	ENSG00000113851	210.62	0.102988	0.0321307	3.1901	0.00142222	0.0956421	CRBN
Exc_L4-6_1	ENSG00000109771	98.0891	0.197941	0.0598285	3.19099	0.00141787	0.0956421	LRP2BP
Exc_L4-6_1	ENSG00000260412	42.8646	0.216158	0.0611705	3.18742	0.0014355	0.0956421	AL353746.1
Exc_L4-6_1	ENSG00000172671	23.7852	0.215293	0.065725	3.18595	0.00144279	0.0956421	ZFAND4
Exc_L4-6_1	ENSG00000214955	33.9126	-0.202018	0.0618009	-3.18876	0.00142884	0.0956421	AP000317.1
Exc_L4-6_1	ENSG00000250190	22.3551	-0.16641	0.0665833	-3.18311	0.00145701	0.096015	LINC02364
Exc_L4-6_1	ENSG00000281120	38.0052	0.169681	0.066307	3.18115	0.00146693	0.096015	AC006355.2
Exc_L4-6_1	ENSG00000260372	569.741	-0.168076	0.0568989	-3.18029	0.00147129	0.096015	AQP4-AS1
Exc_L4-6_1	ENSG00000143190	687.993	-0.0895285	0.0286516	-3.17554	0.00149557	0.0970967	POU2F1
Exc_L4-6_1	ENSG00000286954	197.382	-0.146464	0.0473385	-3.16798	0.00153501	0.09864	AL033539.2
Exc_L4-6_1	ENSG00000253582	203.948	0.163612	0.0616597	3.16823	0.00153372	0.09864	AC090579.1
Exc_L4-6_1	ENSG00000250064	42.9256	-0.186792	0.0604289	-3.16426	0.00155476	0.0994024	AC097480.1
Exc_L4-6_2	ENSG00000135940	95.7408	0.233182	0.0499204	5.01316	5.35438e-07	0.00452412	COX5B
Exc_L4-6_2	ENSG00000259481	81.0161	0.261407	0.0598558	4.94312	7.6882e-07	0.00452412	AC012404.1
Exc_L4-6_2	ENSG00000233559	166.142	0.23728	0.0582629	4.60765	4.07247e-06	0.0119822	LINC00513
Exc_L4-6_2	ENSG00000103769	228.403	0.177573	0.0390365	4.61048	4.01737e-06	0.0119822	RAB11A
Exc_L4-6_2	ENSG00000144847	274.565	-0.204712	0.0454195	-4.44763	8.68217e-06	0.0204361	IGSF11
Exc_L4-6_2	ENSG00000248487	77.2086	0.179073	0.0445672	4.26705	1.98074e-05	0.0217978	ABHD14A
Exc_L4-6_2	ENSG00000175471	472.032	0.22357	0.0522244	4.28543	1.82389e-05	0.0217978	MCTP1
Exc_L4-6_2	ENSG00000111837	56.1735	0.218975	0.0536421	4.31108	1.62458e-05	0.0217978	MAK
Exc_L4-6_2	ENSG00000170315	119.91	0.223417	0.0584276	4.26076	2.03735e-05	0.0217978	UBB
Exc_L4-6_2	ENSG00000141314	140.938	0.239606	0.062342	4.32268	1.54146e-05	0.0217978	RHBDL3
Exc_L4-6_2	ENSG00000178980	263.876	0.154972	0.0377176	4.31314	1.60955e-05	0.0217978	SELENOW
Exc_L4-6_2	ENSG00000285582	160.932	0.212379	0.0585595	4.17845	2.93508e-05	0.0265715	AC016042.1
Exc_L4-6_2	ENSG00000165186	56.9242	-0.223315	0.0523573	-4.18715	2.82478e-05	0.0265715	PTCHD1
Exc_L4-6_2	ENSG00000174944	44.4632	0.21816	0.0607046	4.13145	3.60484e-05	0.0300002	P2RY14
Exc_L4-6_2	ENSG00000196663	267.33	-0.160139	0.0390051	-4.11789	3.82363e-05	0.0300002	TECPR2
Exc_L4-6_2	ENSG00000115875	143.176	0.185236	0.0494639	4.05494	5.01473e-05	0.0368865	SRSF7
Exc_L4-6_2	ENSG00000214955	28.8921	-0.244105	0.0608276	-4.01859	5.85469e-05	0.038539	AP000317.1
Exc_L4-6_2	ENSG00000130962	51.4402	0.261513	0.0631044	4.017	5.89432e-05	0.038539	PRRG1
Exc_L4-6_2	ENSG00000286145	55.6876	0.205311	0.0593767	3.99672	6.42266e-05	0.0397833	AC068282.1
Exc_L4-6_2	ENSG00000249806	57.6613	0.185393	0.0602918	3.96573	7.31702e-05	0.043057	AC139720.1
Exc_L4-6_2	ENSG00000101180	18.1592	0.229136	0.0629953	3.92309	8.74195e-05	0.0489924	HRH3
Exc_L4-6_2	ENSG00000197024	104.394	-0.155457	0.0392493	-3.89539	9.80418e-05	0.0507991	ZNF398
Exc_L4-6_2	ENSG00000150967	142.421	-0.151458	0.0396694	-3.89235	9.92761e-05	0.0507991	ABCB9
Exc_L4-6_2	ENSG00000168481	72.483	0.226149	0.0543735	3.87544	0.000106434	0.0521927	LGI3
Exc_L4-6_2	ENSG00000092421	22.7141	0.223316	0.0631675	3.83807	0.000124006	0.0570766	SEMA6A
Exc_L4-6_2	ENSG00000172348	514.877	-0.162628	0.0427495	-3.83221	0.000126998	0.0570766	RCAN2
Exc_L4-6_2	ENSG00000185274	1216.77	-0.159578	0.0415278	-3.82468	0.000130943	0.0570766	GALNT17
Exc_L4-6_2	ENSG00000273319	49.5929	0.203294	0.05967	3.80889	0.000139591	0.058673	AC058791.1
Exc_L4-6_2	ENSG00000188859	279.47	-0.162322	0.0421277	-3.79696	0.000146484	0.0594473	FAM78B
Exc_L4-6_2	ENSG00000280739	77.0089	0.186084	0.0523631	3.77568	0.000159569	0.0605797	EIF1B-AS1
Exc_L4-6_2	ENSG00000168566	39.3226	0.203706	0.0576492	3.78275	0.000155108	0.0605797	SNRNP48
Exc_L4-6_2	ENSG00000287968	35.9368	-0.226939	0.0597694	-3.76694	0.000165262	0.0607803	AC093606.1
Exc_L4-6_2	ENSG00000057935	504.967	-0.10377	0.0277745	-3.75558	0.000172942	0.0616774	MTA3
Exc_L4-6_2	ENSG00000175130	37.7211	0.243471	0.062101	3.74268	0.000182068	0.0621011	MARCKSL1
Exc_L4-6_2	ENSG00000144229	21.2268	0.262116	0.0630481	3.72588	0.000194635	0.0621011	THSD7B
Exc_L4-6_2	ENSG00000254772	54.6377	0.193306	0.0541807	3.7251	0.000195237	0.0621011	EEF1G
Exc_L4-6_2	ENSG00000169918	1041.6	-0.116176	0.0311378	-3.72892	0.000192303	0.0621011	OTUD7A
Exc_L4-6_2	ENSG00000224957	117.018	-0.187033	0.0624724	-3.71171	0.000205868	0.0637593	LINC01266
Exc_L4-6_2	ENSG00000285519	35.2307	0.191422	0.0600128	3.68538	0.000228365	0.0648181	AC104781.2
Exc_L4-6_2	ENSG00000269028	597.669	-0.181859	0.0613363	-3.65403	0.000258154	0.0648181	MTRNR2L12
Exc_L4-6_2	ENSG00000163913	233.015	-0.121379	0.0334512	-3.65334	0.000258854	0.0648181	IFT122
Exc_L4-6_2	ENSG00000106682	120.282	0.146863	0.0420752	3.67316	0.000239566	0.0648181	EIF4H
Exc_L4-6_2	ENSG00000132286	34.644	0.184925	0.0554517	3.66584	0.00024653	0.0648181	TIMM10B
Exc_L4-6_2	ENSG00000231607	272.349	-0.150423	0.041744	-3.65844	0.00025375	0.0648181	DLEU2
Exc_L4-6_2	ENSG00000140319	152.142	0.163264	0.0495674	3.69015	0.000224118	0.0648181	SRP14
Exc_L4-6_2	ENSG00000197457	198.771	0.132536	0.0373706	3.67941	0.000233778	0.0648181	STMN3
Exc_L4-6_2	ENSG00000240972	126.556	0.185355	0.0506801	3.69039	0.000223907	0.0648181	MIF
Exc_L4-6_2	ENSG00000229588	179.554	-0.204756	0.0564755	-3.63147	0.000281814	0.0674723	AL596087.2
Exc_L4-6_2	ENSG00000270207	98.8973	0.189896	0.0569553	3.61693	0.000298119	0.0674723	AC077690.1
Exc_L4-6_2	ENSG00000178449	30.3268	0.181667	0.0589137	3.62489	0.000289084	0.0674723	COX14
Exc_L4-6_2	ENSG00000258081	33.2037	-0.185012	0.062161	-3.61787	0.000297039	0.0674723	AL110292.1
Exc_L4-6_2	ENSG00000183060	49.2293	-0.230098	0.0552244	-3.61803	0.000296859	0.0674723	LYSMD4
Exc_L4-6_2	ENSG00000270170	26.5384	0.166282	0.0594262	3.5797	0.000343991	0.0710252	NCBP2AS2
Exc_L4-6_2	ENSG00000250243	172.653	0.172162	0.060322	3.58856	0.000332512	0.0710252	AC110296.1
Exc_L4-6_2	ENSG00000166452	39.3526	0.176871	0.0530275	3.58007	0.000343508	0.0710252	AKIP1
Exc_L4-6_2	ENSG00000111110	456.884	-0.145667	0.0399176	-3.58928	0.000331594	0.0710252	PPM1H
Exc_L4-6_2	ENSG00000074527	125.118	-0.207468	0.0596585	-3.58215	0.000340779	0.0710252	NTN4
Exc_L4-6_2	ENSG00000108551	69.9288	0.220855	0.0629583	3.56469	0.000364281	0.0739176	RASD1
Exc_L4-6_2	ENSG00000229294	27.0334	0.173987	0.0610102	3.55114	0.000383569	0.0740418	AL139294.1
Exc_L4-6_2	ENSG00000114744	53.1016	0.171745	0.0507788	3.54672	0.000390058	0.0740418	COMMD2
Exc_L4-6_2	ENSG00000112796	61.6143	0.171657	0.0505423	3.55341	0.000380278	0.0740418	ENPP5
Exc_L4-6_2	ENSG00000180185	26.5044	0.190019	0.0550829	3.54672	0.000390054	0.0740418	FAHD1
Exc_L4-6_2	ENSG00000083857	27.151	-0.241229	0.0630809	-3.53956	0.000400795	0.0748723	FAT1
Exc_L4-6_2	ENSG00000035862	56.6257	0.198468	0.061025	3.53462	0.000408367	0.0750949	TIMP2
Exc_L4-6_2	ENSG00000143977	24.8642	0.182759	0.0571248	3.50976	0.000448505	0.0799766	SNRPG
Exc_L4-6_2	ENSG00000263551	29.3344	-0.149218	0.0569791	-3.51086	0.000446657	0.0799766	AP000829.1
Exc_L4-6_2	ENSG00000286954	109.319	-0.153061	0.0467783	-3.49884	0.000467294	0.0820049	AL033539.2
Exc_L4-6_2	ENSG00000130758	106.821	-0.138669	0.0398182	-3.49514	0.000473815	0.0820049	MAP3K10
Exc_L4-6_2	ENSG00000125835	33.8088	0.188967	0.0563647	3.48956	0.00048382	0.0825229	SNRPB
Exc_L4-6_2	ENSG00000173473	291.703	-0.14189	0.0421258	-3.46417	0.00053187	0.0872246	SMARCC1
Exc_L4-6_2	ENSG00000237765	86.1061	0.152605	0.0458743	3.46329	0.00053362	0.0872246	FAM200B
Exc_L4-6_2	ENSG00000237986	49.0233	0.160418	0.0621443	3.46467	0.000530884	0.0872246	CELF2-AS2
Exc_L4-6_2	ENSG00000239801	27.0247	0.17605	0.0579941	3.42582	0.000612954	0.0874648	DENND6A-AS1
Exc_L4-6_2	ENSG00000226950	41.8361	0.171206	0.0568171	3.44621	0.000568513	0.0874648	DANCR
Exc_L4-6_2	ENSG00000251307	42.7897	0.180146	0.0570381	3.4241	0.000616839	0.0874648	AC026704.1
Exc_L4-6_2	ENSG00000131018	1822.43	-0.104681	0.0306215	-3.44653	0.000567826	0.0874648	SYNE1
Exc_L4-6_2	ENSG00000243193	24.3591	0.19574	0.0607398	3.42686	0.000610607	0.0874648	AC006387.1
Exc_L4-6_2	ENSG00000104325	61.4138	0.184762	0.0578007	3.43845	0.00058506	0.0874648	DECR1
Exc_L4-6_2	ENSG00000177156	50.8827	0.162459	0.0492489	3.45042	0.000559707	0.0874648	TALDO1
Exc_L4-6_2	ENSG00000038532	333.89	-0.127328	0.0367478	-3.43412	0.000594476	0.0874648	CLEC16A
Exc_L4-6_2	ENSG00000141741	24.9681	0.175242	0.0589694	3.42549	0.000613685	0.0874648	MIEN1
Exc_L4-6_2	ENSG00000213904	223.856	-0.143546	0.0437019	-3.43548	0.000591515	0.0874648	LIPE-AS1
Exc_L4-6_2	ENSG00000131848	105.721	-0.183155	0.0518817	-3.44985	0.000560902	0.0874648	ZSCAN5A
Exc_L4-6_2	ENSG00000259589	65.3869	0.178197	0.0611262	3.41681	0.000633592	0.0887708	AC073167.1
Exc_L4-6_2	ENSG00000254787	68.3643	0.17174	0.0587363	3.41023	0.00064909	0.0898723	AP001825.1
Exc_L4-6_2	ENSG00000240553	25.9192	0.191292	0.0593109	3.40482	0.000662067	0.0906032	AL031428.1
Exc_L4-6_2	ENSG00000197061	35.9463	0.153306	0.0626031	3.39988	0.000674166	0.0911984	HIST1H4C
Exc_L4-6_2	ENSG00000163697	525.141	-0.10167	0.0302769	-3.3896	0.000699953	0.092003	APBB2
Exc_L4-6_2	ENSG00000042429	72.9494	0.156125	0.0464994	3.38819	0.000703566	0.092003	MED17
Exc_L4-6_2	ENSG00000287700	19.1093	-0.193726	0.0628355	-3.3942	0.000688293	0.092003	AL591378.1
Exc_L4-6_2	ENSG00000067182	35.772	0.196729	0.0578624	3.38418	0.000713924	0.0923315	TNFRSF1A
Exc_L4-6_2	ENSG00000225885	54.6358	0.154278	0.0578549	3.37141	0.000747836	0.0956661	AC023590.1
Exc_L4-6_2	ENSG00000136156	480.273	0.116355	0.0355715	3.36722	0.00075929	0.0960869	ITM2B
Exc_L4-6_2	ENSG00000287555	21.7325	0.146482	0.0620568	3.3578	0.000785659	0.0983662	AC023424.3
Exc_L4-6_2	ENSG00000265313	66.734	-0.204703	0.0617721	-3.352	0.000802298	0.099392	LINC01476
Exc_L4-6_2	ENSG00000068615	361.941	-0.13665	0.0403467	-3.3452	0.000822244	0.0998242	REEP1
Exc_L4-6_2	ENSG00000105696	470.282	-0.125362	0.0379828	-3.34503	0.00082275	0.0998242	TMEM59L
Exc_L4-6_3	ENSG00000065609	424.817	-0.110162	0.0225211	-4.90971	9.12117e-07	0.00755506	SNAP91
Exc_L4-6_3	ENSG00000082293	161.061	-0.226083	0.0505761	-4.53171	5.85073e-06	0.0161539	COL19A1
Exc_L4-6_3	ENSG00000251209	34.972	-0.332585	0.0717297	-4.55284	5.29271e-06	0.0161539	LINC00923
Exc_L4-6_3	ENSG00000074527	41.9902	-0.297916	0.0645134	-4.41907	9.91268e-06	0.0205267	NTN4
Exc_L4-6_3	ENSG00000280776	46.313	-0.282874	0.0695577	-4.12614	3.68896e-05	0.0339507	LINC01202
Exc_L4-6_3	ENSG00000105819	49.3721	0.19444	0.0499093	4.15014	3.32277e-05	0.0339507	PMPCB
Exc_L4-6_3	ENSG00000149575	46.7679	0.2459	0.0617336	4.14709	3.36729e-05	0.0339507	SCN2B
Exc_L4-6_3	ENSG00000109107	27.4164	0.27127	0.0660975	4.2319	2.3173e-05	0.0339507	ALDOC
Exc_L4-6_3	ENSG00000102109	143.358	0.246127	0.0633914	4.14621	3.38021e-05	0.0339507	PCSK1N
Exc_L4-6_3	ENSG00000285939	766.172	-0.263125	0.0719534	-4.07367	4.6279e-05	0.0383329	AC034268.2
Exc_L4-6_3	ENSG00000169764	119.859	0.174315	0.0447162	4.00269	6.26255e-05	0.0459609	UGP2
Exc_L4-6_3	ENSG00000286685	97.7064	-0.222232	0.0571927	-3.98817	6.65859e-05	0.0459609	AL158077.2
Exc_L4-6_3	ENSG00000257545	65.1953	-0.201148	0.0536767	-3.90983	9.23606e-05	0.0588479	AC079385.1
Exc_L4-6_3	ENSG00000242265	30.8163	0.26998	0.0711925	3.88189	0.000103648	0.0613225	PEG10
Exc_L4-6_3	ENSG00000103769	91.9918	0.185348	0.0502692	3.76045	0.000169605	0.093656	RAB11A
Exc_L4-6_3	ENSG00000143190	281.205	-0.124425	0.0345976	-3.67076	0.000241834	0.0956063	POU2F1
Exc_L4-6_3	ENSG00000135916	78.7824	0.218414	0.065376	3.65826	0.000253934	0.0956063	ITM2C
Exc_L4-6_3	ENSG00000169851	828.765	-0.162454	0.0440121	-3.66363	0.000248668	0.0956063	PCDH7
Exc_L4-6_3	ENSG00000165185	156.933	0.172593	0.0448069	3.67184	0.000240814	0.0956063	KIAA1958
Exc_L4-6_3	ENSG00000288036	137.111	-0.246605	0.0719205	-3.70059	0.000215096	0.0956063	AC015943.1
Exc_L4-6_3	ENSG00000131943	64.3315	-0.195887	0.0530128	-3.66014	0.000252074	0.0956063	C19orf12
Exc_L4-6_3	ENSG00000215301	55.8242	0.209045	0.0539257	3.66463	0.000247693	0.0956063	DDX3X
Exc_L4-6_3	ENSG00000115756	24.7305	0.252823	0.0702387	3.60666	0.000310159	0.09802	HPCAL1
Exc_L4-6_3	ENSG00000204128	53.6244	0.218245	0.0605238	3.5971	0.000321786	0.09802	C2orf72
Exc_L4-6_3	ENSG00000250062	37.3552	0.191784	0.0690475	3.58947	0.000331348	0.09802	AC104827.1
Exc_L4-6_3	ENSG00000164270	30.4356	-0.262391	0.0706419	-3.61357	0.000302007	0.09802	HTR4
Exc_L4-6_3	ENSG00000259048	35.9125	-0.255999	0.0710543	-3.60712	0.000309619	0.09802	AL392023.2
Exc_L4-6_3	ENSG00000100604	85.0278	0.209261	0.0622812	3.63711	0.000275713	0.09802	CHGA
Exc_L5-6	ENSG00000069966	55.0444	-0.218933	0.0492558	-4.35918	1.30548e-05	0.0613575	GNB5
Exc_L5-6	ENSG00000224043	27.9498	-0.2754	0.0641744	-4.08802	4.35063e-05	0.0675845	CCNT2-AS1
Exc_L5-6	ENSG00000174473	182.743	-0.22196	0.067147	-4.0213	5.7877e-05	0.0675845	GALNTL6
Exc_L5-6	ENSG00000175029	31.9054	0.254487	0.066943	3.96991	7.18984e-05	0.0675845	CTBP2
Exc_L5-6	ENSG00000179399	91.3431	0.274006	0.0683585	4.02576	5.67906e-05	0.0675845	GPC5
Exc_L5-6	ENSG00000163947	80.1518	0.207236	0.051565	3.80634	0.000141039	0.0946974	ARHGEF3
Exc_L5-6	ENSG00000170921	397.069	-0.137349	0.036134	-3.82446	0.000131061	0.0946974	TANC2
In_LAMP5	ENSG00000109790	65.2031	-0.22348	0.0505799	-4.47086	7.79044e-06	0.0737676	KLHL5
In_LAMP5	ENSG00000259481	30.5361	0.204806	0.0556533	4.2878	1.80454e-05	0.0854361	AC012404.1
In_VIP	ENSG00000175274	117.07	-0.207374	0.0471577	-4.77848	1.76622e-06	0.0216185	TP53I11
In_VIP	ENSG00000259481	47.9239	0.188165	0.052882	4.43122	9.36997e-06	0.0573442	AC012404.1
In_VIP	ENSG00000103647	125.995	-0.175564	0.040923	-4.23066	2.33002e-05	0.0950648	CORO2B
Microglia	ENSG00000082068	127.284	-0.190078	0.0418574	-4.48336	7.3478e-06	0.018055	WDR70
Microglia	ENSG00000184156	725.471	-0.253278	0.0586133	-4.46496	8.00844e-06	0.018055	KCNQ3
Oligodendrocyte	ENSG00000185046	1094.32	-0.161705	0.0342508	-4.71492	2.41806e-06	0.00824922	ANKS1B
Oligodendrocyte	ENSG00000170315	108.376	0.247602	0.0551628	4.8536	1.2124e-06	0.00824922	UBB
Oligodendrocyte	ENSG00000150394	125.939	-0.305143	0.0649867	-4.59708	4.28463e-06	0.00974467	CDH8
Oligodendrocyte	ENSG00000122406	65.641	0.20333	0.0535645	4.00144	6.29571e-05	0.070839	RPL5
Oligodendrocyte	ENSG00000134376	84.5828	-0.216601	0.0531303	-4.02913	5.59831e-05	0.070839	CRB1
Oligodendrocyte	ENSG00000172005	267.531	0.188804	0.0500736	3.87839	0.000105151	0.070839	MAL
Oligodendrocyte	ENSG00000082068	196.543	-0.12666	0.0329821	-3.85998	0.000113397	0.070839	WDR70
Oligodendrocyte	ENSG00000176485	268.283	0.18722	0.0490991	3.85824	0.000114206	0.070839	PLAAT3
Oligodendrocyte	ENSG00000004139	26.8403	-0.245171	0.0625195	-3.86639	0.00011046	0.070839	SARM1
Oligodendrocyte	ENSG00000141540	249.196	0.214053	0.0552473	4.03172	5.53712e-05	0.070839	TTYH2
Oligodendrocyte	ENSG00000178127	50.2717	0.18309	0.0483603	3.90744	9.3278e-05	0.070839	NDUFV2
Oligodendrocyte	ENSG00000161671	81.2071	0.241787	0.0695317	3.79394	0.000148278	0.0843082	EMC10
Oligodendrocyte	ENSG00000204178	82.382	-0.136426	0.0382436	-3.57108	0.000355513	0.0996645	MACO1
Oligodendrocyte	ENSG00000119878	29.0368	0.217463	0.0616132	3.62195	0.000292391	0.0996645	CRIPT
Oligodendrocyte	ENSG00000115866	72.8586	-0.159458	0.0478742	-3.43917	0.000583498	0.0996645	DARS
Oligodendrocyte	ENSG00000172428	34.9413	0.217465	0.0691459	3.6737	0.000239066	0.0996645	COPS9
Oligodendrocyte	ENSG00000269028	468.49	-0.204382	0.0722868	-3.53663	0.000405269	0.0996645	MTRNR2L12
Oligodendrocyte	ENSG00000091527	30.4778	0.181719	0.0565582	3.46706	0.000526182	0.0996645	CDV3
Oligodendrocyte	ENSG00000109475	85.3464	0.191718	0.0587486	3.4745	0.000511804	0.0996645	RPL34
Oligodendrocyte	ENSG00000145741	24.7822	0.214639	0.0646901	3.65083	0.000261392	0.0996645	BTF3
Oligodendrocyte	ENSG00000180354	143.003	0.177116	0.0498641	3.49499	0.000474071	0.0996645	MTURN
Oligodendrocyte	ENSG00000075142	30.6192	0.194475	0.0577298	3.54261	0.000396194	0.0996645	SRI
Oligodendrocyte	ENSG00000198791	36.0014	0.198787	0.0547632	3.44102	0.000579531	0.0996645	CNOT7
Oligodendrocyte	ENSG00000078668	45.3248	0.18654	0.0569576	3.50446	0.00045753	0.0996645	VDAC3
Oligodendrocyte	ENSG00000198846	31.2971	-0.224118	0.0717745	-3.47009	0.000520279	0.0996645	TOX
Oligodendrocyte	ENSG00000054148	29.4503	0.200387	0.063415	3.63804	0.000274725	0.0996645	PHPT1
Oligodendrocyte	ENSG00000110321	75.9606	0.158713	0.0465765	3.49459	0.000474794	0.0996645	EIF4G2
Oligodendrocyte	ENSG00000213465	33.1464	0.206047	0.0607568	3.53658	0.000405345	0.0996645	2,00 ARL
Oligodendrocyte	ENSG00000111640	210.213	0.197985	0.0608023	3.62615	0.000287673	0.0996645	GAPDH
Oligodendrocyte	ENSG00000135441	36.0117	0.192215	0.0646218	3.45037	0.000559827	0.0996645	BLOC1S1
Oligodendrocyte	ENSG00000275835	46.8547	-0.188451	0.0522087	-3.54894	0.000386785	0.0996645	TUBGCP5
Oligodendrocyte	ENSG00000140319	82.2174	0.190506	0.0602804	3.62029	0.000294271	0.0996645	SRP14
Oligodendrocyte	ENSG00000140988	51.1736	0.193073	0.0582641	3.68889	0.000225236	0.0996645	RPS2
Oligodendrocyte	ENSG00000166595	25.3757	0.205856	0.0679972	3.43881	0.000584285	0.0996645	CIAO2B
Oligodendrocyte	ENSG00000099341	32.3336	0.189776	0.0593085	3.48219	0.000497325	0.0996645	PSMD8
Oligodendrocyte	ENSG00000063177	96.2201	0.188215	0.0556035	3.55545	0.000377332	0.0996645	RPL18
Oligodendrocyte	ENSG00000131848	28.2918	-0.217226	0.0604276	-3.50055	0.000464298	0.0996645	ZSCAN5A
Oligodendrocyte	ENSG00000142168	86.4616	0.184821	0.0532743	3.72096	0.000198468	0.0996645	SOD1
Oligodendrocyte	ENSG00000184076	38.5864	0.199141	0.0650861	3.4634	0.000533391	0.0996645	UQCR10
Oligodendrocyte	ENSG00000100316	93.4841	0.18308	0.0576993	3.45474	0.000550814	0.0996645	RPL3
OPC	ENSG00000152583	349.313	0.250415	0.0537361	4.76525	1.88622e-06	0.017623	SPARCL1
OPC	ENSG00000115461	16.6095	0.32657	0.07244	4.30143	1.69703e-05	0.0647779	IGFBP5
OPC	ENSG00000132329	143.54	0.242191	0.065705	4.09841	4.15999e-05	0.0647779	RAMP1
OPC	ENSG00000178075	113.155	0.286389	0.0708178	4.12225	3.75187e-05	0.0647779	GRAMD1C
OPC	ENSG00000108018	549.205	-0.193828	0.0469751	-4.22416	2.39829e-05	0.0647779	SORCS1
OPC	ENSG00000109107	64.6319	0.260697	0.0659369	4.18582	2.84139e-05	0.0647779	ALDOC
OPC	ENSG00000197061	21.9773	0.215066	0.0698524	4.05702	4.97023e-05	0.0663383	HIST1H4C
OPC	ENSG00000156113	1044.99	-0.159488	0.0397333	-3.95502	7.65298e-05	0.0893772	KCNMA1
OPC	ENSG00000079459	37.9218	0.270867	0.0667419	3.88945	0.000100472	0.0998038	FDFT1
OPC	ENSG00000137766	26.0756	-0.256888	0.0705292	-3.87455	0.000106822	0.0998038	UNC13C

## Sheet: Table S8
Table S8. Differentially accessible genes between cases and controls.
Differentially accessible genes (FDR ≤ 0.1) for different cell types between cases and controls. Complete lists including non-significant genes are available elsewhere (see Data Availability statement).
celltype	gene	log2FoldChange	stat	pvalue	padj	gene_name
Astro_PP	ENSG00000170248	-0.175109	19.9291	8.03693e-06	0.0334135	PDCD6IP
Astro_PP	ENSG00000164221	-0.175291	21.5575	3.43382e-06	0.0285522	CCDC112
Exc_L2-3	ENSG00000162517	-0.131127	16.5153	4.82598e-05	0.0538412	PEF1
Exc_L2-3	ENSG00000066056	-0.124018	14.4921	0.000140748	0.0765813	TIE1
Exc_L2-3	ENSG00000170075	-0.103467	17.3149	3.1669e-05	0.0413027	GPR37L1
Exc_L2-3	ENSG00000143479	0.117997	14.4004	0.000147769	0.0765813	DYRK3
Exc_L2-3	ENSG00000205221	-0.114144	13.8814	0.000194718	0.0906966	VIT
Exc_L2-3	ENSG00000143891	0.07524	14.8433	0.000116824	0.0725534	GALM
Exc_L2-3	ENSG00000071054	0.0791747	15.18	9.77341e-05	0.0708138	MAP4K4
Exc_L2-3	ENSG00000163520	-0.133476	21.6742	3.23109e-06	0.010535	FBLN2
Exc_L2-3	ENSG00000082684	-0.109596	21.819	2.99625e-06	0.010535	SEMA5B
Exc_L2-3	ENSG00000221955	-0.0924419	18.1908	1.99846e-05	0.0325799	SLC12A8
Exc_L2-3	ENSG00000197763	-0.106182	13.8926	0.000193561	0.0906966	TXNRD3
Exc_L2-3	ENSG00000178163	0.167061	16.2759	5.47557e-05	0.0538412	ZNF518B
Exc_L2-3	ENSG00000038382	0.067165	14.5293	0.000137996	0.0765813	TRIO
Exc_L2-3	ENSG00000132429	0.109066	17.9418	2.27761e-05	0.0330051	POPDC3
Exc_L2-3	ENSG00000106113	0.143655	15.5049	8.22937e-05	0.0670797	CRHR2
Exc_L2-3	ENSG00000164543	0.138723	19.8834	8.2314e-06	0.0178923	STK17A
Exc_L2-3	ENSG00000104368	-0.0848353	15.2124	9.60714e-05	0.0708138	PLAT
Exc_L2-3	ENSG00000132294	0.0849655	16.206	5.68128e-05	0.0538412	EFR3A
Exc_L2-3	ENSG00000188133	-0.132308	18.9236	1.36059e-05	0.0253498	TMEM215
Exc_L2-3	ENSG00000127084	-0.123887	20.5781	5.7246e-06	0.014932	FGD3
Exc_L2-3	ENSG00000214530	-0.122105	16.1735	5.77961e-05	0.0538412	STARD10
Exc_L2-3	ENSG00000250366	0.117294	25.8835	3.62657e-07	0.00472977	TUNAR
Exc_L2-3	ENSG00000109099	0.105267	14.339	0.000152669	0.0765813	PMP22
Exc_L2-3	ENSG00000141540	-0.121481	14.8761	0.000114805	0.0725534	TTYH2
Exc_L2-3	ENSG00000132622	-0.127423	23.6439	1.15911e-06	0.00755854	HSPA12B
Exc_L2-3	ENSG00000166913	0.0779715	14.4686	0.000142513	0.0765813	YWHAB
Exc_L2-3	ENSG00000177663	-0.129854	14.876	0.000114815	0.0725534	IL17RA
Exc_L2-3	ENSG00000099904	-0.150788	15.6778	7.51016e-05	0.0652983	ZDHHC8
Exc_L3-5	ENSG00000111913	0.351549	22.2591	2.38224e-06	0.0177715	RIPOR2
Exc_L3-5	ENSG00000235194	-0.293603	17.9922	2.21809e-05	0.0827348	PPP1R3E

## Sheet: Table S9
Table S9. Differentially expressed and accessible genes between cases and controls.
Differentially accessible genes (FDR ≤ 0.1) when testing only differentially expressed genes between cases and controls.
celltype	gene	log2FoldChange	stat	pvalue	padj	gene_name
Exc_L2-3	ENSG00000173627	0.125038	9.65929	0.00188396	0.0548419	APOBEC4
Exc_L2-3	ENSG00000143891	0.07524	14.8433	0.000116824	0.00940435	GALM
Exc_L2-3	ENSG00000082684	-0.109596	21.819	2.99625e-06	0.000482396	SEMA5B
Exc_L2-3	ENSG00000197763	-0.106182	13.8926	0.000193561	0.0124653	TXNRD3
Exc_L2-3	ENSG00000164111	-0.138804	10.37	0.00128079	0.0458238	ANXA5
Exc_L2-3	ENSG00000113657	0.114283	13.3305	0.000261121	0.0140135	DPYSL3
Exc_L2-3	ENSG00000106113	0.143655	15.5049	8.22937e-05	0.00883286	CRHR2
Exc_L2-3	ENSG00000105974	0.143373	9.50978	0.0020438	0.0548419	CAV1
Exc_L2-3	ENSG00000104327	0.192696	11.8564	0.000574623	0.0231286	CALB1
Exc_L2-3	ENSG00000100612	0.0613892	9.77021	0.00177362	0.0548419	DHRS7
Exc_L2-3	ENSG00000250366	0.117294	25.8835	3.62657e-07	0.000116776	TUNAR
Exc_L2-3	ENSG00000134508	-0.0700997	12.5617	0.000393743	0.0181122	CABLES1
Exc_L2-3	ENSG00000119547	-0.0930853	8.48807	0.00357483	0.0885459	ONECUT2
Exc_L4-6_1	ENSG00000188290	-0.432896	17.5179	2.84611e-05	0.00221186	HES4
Exc_L4-6_1	ENSG00000145147	0.185084	8.81038	0.00299521	0.0910544	SLIT2
Exc_L4-6_1	ENSG00000151136	0.186958	8.93588	0.00279622	0.0910544	BTBD11
Exc_L4-6_1	ENSG00000100626	0.129418	10.0272	0.00154243	0.0781498	GALNT16
Exc_L4-6_1	ENSG00000124225	0.168815	17.4755	2.91034e-05	0.00221186	PMEPA1
In_VIP	ENSG00000175274	-0.0713301	7.69932	0.00552415	0.0110483	TP53I11
In_VIP	ENSG00000103647	-0.034926	4.33728	0.0372865	0.0372865	CORO2B
Microglia	ENSG00000082068	0.151279	4.11387	0.0425328	0.0850657	WDR70
Oligodendrocyte	ENSG00000119878	-0.136391	10.8396	0.000993497	0.0367594	CRIPT
OPC	ENSG00000115461	0.210454	6.70457	0.00961663	0.0763318	IGFBP5
OPC	ENSG00000178075	0.142564	5.88547	0.0152664	0.0763318	GRAMD1C

## Sheet: Table S10
Table S10. Differentially expressed genes between extreme genetic risk groups.
Differentially expressed genes (FDR ≤ 0.1) for different cell types between extreme genetic risk groups. Complete lists including non-significant genes are available elsewhere (see Data Availability statement).
prs_trait	celltype	gene	baseMean	log2FoldChange	lfcSE	stat	pvalue	padj	gene_name
crossDisorder2019	Astro_FB	ENSG00000224957	34.1289	-0.59146	0.132056	-4.89361	9.90036e-07	0.00378788	LINC01266
crossDisorder2019	Astro_FB	ENSG00000177103	46.5263	-0.551097	0.137686	-4.62006	3.83622e-06	0.00733869	DSCAML1
crossDisorder2019	Astro_FB	ENSG00000136636	25.3881	0.531668	0.126099	4.30183	1.69397e-05	0.0162028	KCTD3
crossDisorder2019	Astro_FB	ENSG00000230084	32.4527	-0.484284	0.127054	-4.36004	1.30039e-05	0.0162028	AC006059.1
crossDisorder2019	Astro_FB	ENSG00000164627	30.6193	-0.512597	0.127663	-4.1958	2.71905e-05	0.0208062	KIF6
crossDisorder2019	Astro_FB	ENSG00000169851	150.803	-0.307286	0.075985	-4.10842	3.98367e-05	0.0230985	PCDH7
crossDisorder2019	Astro_FB	ENSG00000169410	51.1527	0.479687	0.120562	4.09476	4.22607e-05	0.0230985	PTPN9
crossDisorder2019	Astro_FB	ENSG00000236790	419.273	-0.457576	0.114496	-3.96604	7.30771e-05	0.0349491	LINC00299
crossDisorder2019	Astro_FB	ENSG00000184005	153.252	-0.443528	0.120865	-3.89984	9.62574e-05	0.0409201	ST6GALNAC3
crossDisorder2019	Astro_FB	ENSG00000234456	31.9338	-0.355158	0.09429	-3.84486	0.000120622	0.0461498	MAGI2-AS3
crossDisorder2019	Astro_FB	ENSG00000251442	54.7256	-0.524636	0.141508	-3.80604	0.000141207	0.0491144	LINC01094
crossDisorder2019	Astro_FB	ENSG00000257585	129.665	-0.415279	0.141349	-3.75633	0.00017242	0.0511247	LINC00609
crossDisorder2019	Astro_FB	ENSG00000140350	30.9952	-0.462139	0.133148	-3.75447	0.000173712	0.0511247	ANP32A
crossDisorder2019	Astro_FB	ENSG00000180263	82.1826	-0.375189	0.106344	-3.72469	0.000195557	0.053443	FGD6
crossDisorder2019	Astro_FB	ENSG00000165895	79.1105	-0.359364	0.100471	-3.7071	0.000209643	0.0534731	ARHGAP42
crossDisorder2019	Astro_FB	ENSG00000162688	38.9564	-0.358874	0.099492	-3.63966	0.000273003	0.0580283	AGL
crossDisorder2019	Astro_FB	ENSG00000148948	301.192	-0.383477	0.107617	-3.66108	0.00025115	0.0580283	LRRC4C
crossDisorder2019	Astro_FB	ENSG00000167491	23.608	0.432244	0.120746	3.65322	0.00025897	0.0580283	GATAD2A
crossDisorder2019	Astro_FB	ENSG00000185883	41.5938	0.375442	0.111921	3.57725	0.000347232	0.0699216	ATP6V0C
crossDisorder2019	Astro_FB	ENSG00000126705	33.1981	0.44759	0.129384	3.53222	0.00041209	0.0784854	AHDC1
crossDisorder2019	Astro_FB	ENSG00000166444	48.742	0.316073	0.0944854	3.52047	0.000430788	0.0784854	ST5
crossDisorder2019	Astro_FB	ENSG00000198815	50.073	0.305441	0.0879531	3.49106	0.000481112	0.0831924	FOXJ3
crossDisorder2019	Astro_FB	ENSG00000251432	31.6066	-0.344014	0.100181	-3.4807	0.000500111	0.0831924	LINC02615
crossDisorder2019	Astro_FB	ENSG00000248079	55.822	-0.389225	0.116474	-3.44438	0.000572381	0.0912471	DPH6-DT
crossDisorder2019	Astro_FB	ENSG00000109452	134.295	-0.324676	0.0960828	-3.41225	0.000644281	0.0946573	INPP4B
crossDisorder2019	Astro_FB	ENSG00000154553	25.6082	-0.407744	0.125491	-3.40239	0.000667995	0.0946573	PDLIM3
crossDisorder2019	Astro_FB	ENSG00000137561	25.4298	-0.381089	0.118859	-3.41094	0.000647397	0.0946573	TTPA
crossDisorder2019	Astro_FB	ENSG00000274020	78.0624	0.323611	0.100681	3.33929	0.000839934	0.0994333	LINC01138
crossDisorder2019	Astro_FB	ENSG00000214595	68.1438	-0.342024	0.102583	-3.27462	0.00105804	0.0994333	EML6
crossDisorder2019	Astro_FB	ENSG00000168906	54.8315	-0.332345	0.103501	-3.27948	0.00103999	0.0994333	MAT2A
crossDisorder2019	Astro_FB	ENSG00000176771	268.513	-0.365674	0.119336	-3.2974	0.000975829	0.0994333	NCKAP5
crossDisorder2019	Astro_FB	ENSG00000154917	29.5031	0.361222	0.111888	3.25261	0.00114351	0.0994333	RAB6B
crossDisorder2019	Astro_FB	ENSG00000072832	35.1184	0.311226	0.101069	3.25713	0.00112547	0.0994333	CRMP1
crossDisorder2019	Astro_FB	ENSG00000171617	38.2811	0.378189	0.138359	3.31409	0.000919422	0.0994333	ENC1
crossDisorder2019	Astro_FB	ENSG00000145934	337.803	-0.396332	0.118276	-3.31367	0.000920804	0.0994333	TENM2
crossDisorder2019	Astro_FB	ENSG00000242593	45.2287	-0.375997	0.115572	-3.28069	0.00103554	0.0994333	AC006148.1
crossDisorder2019	Astro_FB	ENSG00000106617	66.51	-0.316745	0.100257	-3.28499	0.00101985	0.0994333	PRKAG2
crossDisorder2019	Astro_FB	ENSG00000287277	102.999	-0.316763	0.0990222	-3.2609	0.0011106	0.0994333	AL392086.3
crossDisorder2019	Astro_FB	ENSG00000109911	89.1382	-0.238642	0.0748861	-3.30076	0.000964228	0.0994333	ELP4
crossDisorder2019	Astro_FB	ENSG00000149403	116.481	-0.316232	0.105657	-3.28232	0.00102955	0.0994333	GRIK4
crossDisorder2019	Astro_FB	ENSG00000111676	37.6215	0.329906	0.097975	3.33228	0.000861377	0.0994333	ATN1
crossDisorder2019	Astro_FB	ENSG00000170776	72.403	0.315824	0.0956922	3.33819	0.000843267	0.0994333	AKAP13
crossDisorder2019	Astro_FB	ENSG00000131848	30.0692	-0.328205	0.0996811	-3.26792	0.00108341	0.0994333	ZSCAN5A
crossDisorder2019	Astro_FB	ENSG00000100003	31.4233	0.379669	0.112648	3.34916	0.000810556	0.0994333	SEC14L2
crossDisorder2019	Astro_FB	ENSG00000137941	37.7467	0.34364	0.115499	3.19249	0.00141052	0.0999376	TTLL7
crossDisorder2019	Astro_FB	ENSG00000163374	23.7894	0.377902	0.123136	3.24418	0.00117791	0.0999376	YY1AP1
crossDisorder2019	Astro_FB	ENSG00000263327	79.4992	-0.31868	0.0989819	-3.21253	0.0013157	0.0999376	TAPT1-AS1
crossDisorder2019	Astro_FB	ENSG00000235652	27.2196	-0.332872	0.10952	-3.19471	0.00139973	0.0999376	AL356599.1
crossDisorder2019	Astro_FB	ENSG00000148219	219.865	-0.273141	0.0879121	-3.22626	0.00125417	0.0999376	ASTN2
crossDisorder2019	Astro_FB	ENSG00000130723	60.8194	0.304574	0.0947103	3.20378	0.00135636	0.0999376	PRRC2B
crossDisorder2019	Astro_FB	ENSG00000234377	462.378	-0.352132	0.116384	-3.19334	0.00140638	0.0999376	OBI1-AS1
crossDisorder2019	Astro_FB	ENSG00000141905	49.7522	0.288718	0.0915271	3.20161	0.00136662	0.0999376	NFIC
crossDisorder2019	Astro_FB	ENSG00000178904	48.9666	0.362219	0.110069	3.23031	0.00123656	0.0999376	DPY19L3
crossDisorder2019	Astro_FB	ENSG00000099917	23.8101	0.340186	0.110017	3.20702	0.00134119	0.0999376	MED15
crossDisorder2019	Astro_PP	ENSG00000236790	1238.83	-0.501938	0.114424	-4.41489	1.01062e-05	0.0425524	LINC00299
crossDisorder2019	Astro_PP	ENSG00000245213	50.5506	-0.490357	0.11123	-4.49965	6.8065e-06	0.0425524	AC105285.1
crossDisorder2019	Astro_PP	ENSG00000230084	46.019	-0.456696	0.109408	-4.23642	2.27113e-05	0.0637506	AC006059.1
crossDisorder2019	Astro_PP	ENSG00000214595	194.864	-0.380072	0.100595	-3.81039	0.000138747	0.0995054	EML6
crossDisorder2019	Astro_PP	ENSG00000287544	269.022	-0.482429	0.129302	-3.87282	0.000107582	0.0995054	AC097518.2
crossDisorder2019	Astro_PP	ENSG00000152495	136.388	-0.412704	0.111167	-3.84619	0.000119967	0.0995054	CAMK4
crossDisorder2019	Astro_PP	ENSG00000004866	90.6608	-0.287913	0.0759467	-3.80501	0.000141796	0.0995054	ST7
crossDisorder2019	Astro_PP	ENSG00000106025	22.8442	-0.488697	0.121609	-4.01753	5.88119e-05	0.0995054	TSPAN12
crossDisorder2019	Astro_PP	ENSG00000156687	154.777	-0.45574	0.121332	-3.85506	0.000115701	0.0995054	UNC5D
crossDisorder2019	Astro_PP	ENSG00000140575	78.6081	0.370254	0.0977226	3.80729	0.000140499	0.0995054	IQGAP1
crossDisorder2019	Astro_PP	ENSG00000225190	29.8924	0.415124	0.107689	3.87166	0.000108095	0.0995054	PLEKHM1
crossDisorder2019	Astro_PP	ENSG00000105245	38.6497	0.472301	0.123336	3.81419	0.000136631	0.0995054	NUMBL
crossDisorder2019	Exc_L3-5	ENSG00000224063	31.209	-0.295409	0.070942	-4.67973	2.87248e-06	0.02408	AC007319.1
crossDisorder2019	Exc_L4-6_2	ENSG00000159445	82.0921	-0.350387	0.0585988	-5.92928	3.04259e-09	3.64989e-05	THEM4
crossDisorder2019	Exc_L5-6	ENSG00000189319	49.0771	0.417806	0.0944576	4.1877	2.81794e-05	0.085919	FAM53B
crossDisorder2019	Microglia	ENSG00000169967	75.4784	-0.271315	0.0654002	-4.14604	3.38276e-05	0.0618259	MAP3K2
crossDisorder2019	Microglia	ENSG00000079950	134.373	-0.288443	0.0683484	-4.23027	2.33412e-05	0.0618259	STX7
crossDisorder2019	Microglia	ENSG00000086666	69.2878	-0.304163	0.0740703	-4.12551	3.6992e-05	0.0618259	ZFAND6
SCZ2022	Astro_FB	ENSG00000053524	40.6887	-0.420743	0.1017	-4.38852	1.14125e-05	0.0563779	MCF2L2
SCZ2022	Astro_PP	ENSG00000053524	83.9648	-0.467264	0.107392	-4.50826	6.53617e-06	0.0550018	MCF2L2
SCZ2022	Endothelial	ENSG00000149294	27.5759	0.549599	0.128699	4.14775	3.35764e-05	0.0816243	NCAM1
SCZ2022	Exc_L2-3	ENSG00000119777	127.832	0.382814	0.0775208	4.93248	8.11934e-07	0.0149006	TMEM214
SCZ2022	Exc_L2-3	ENSG00000163491	3365.39	-0.261041	0.0617816	-4.26679	1.98309e-05	0.0617241	NEK10
SCZ2022	Exc_L2-3	ENSG00000112759	322.259	0.392028	0.0945458	4.23307	2.30523e-05	0.0617241	SLC29A1
SCZ2022	Exc_L2-3	ENSG00000253678	18.7855	-0.478821	0.130059	-4.2992	1.71417e-05	0.0617241	AC104964.2
SCZ2022	Exc_L2-3	ENSG00000254470	190.461	-0.34438	0.0847282	-4.19818	2.69067e-05	0.0617241	AP5B1
SCZ2022	Exc_L2-3	ENSG00000255027	71.4585	-0.433874	0.108556	-4.24872	2.14992e-05	0.0617241	AP000842.2
SCZ2022	Exc_L2-3	ENSG00000100564	138.509	0.337602	0.0803743	4.2023	2.64213e-05	0.0617241	PIGH
SCZ2022	Exc_L2-3	ENSG00000099822	368.523	0.357024	0.0839334	4.21218	2.52921e-05	0.0617241	HCN2
SCZ2022	Exc_L2-3	ENSG00000169592	197.078	0.263908	0.0645558	4.07942	4.51481e-05	0.092062	INO80E
SCZ2022	Exc_L4-6_1	ENSG00000280870	124.454	-0.428157	0.0959915	-4.97685	6.46262e-07	0.00835617	AC233296.1
SCZ2022	In_PVALB_Ba	ENSG00000280870	337.934	-0.292322	0.070636	-4.62954	3.66472e-06	0.043874	AC233296.1
SCZ2022	In_PVALB_Ch	ENSG00000259905	55.5554	-0.507732	0.110859	-4.4062	1.05201e-05	0.046362	PWRN1
SCZ2022	In_PVALB_Ch	ENSG00000148848	81.7867	-0.361086	0.0888753	-3.99109	6.57707e-05	0.0966172	ADAM12
SCZ2022	In_PVALB_Ch	ENSG00000257759	20.5515	-0.385244	0.105685	-3.99826	6.38094e-05	0.0966172	AL357153.2
height	Exc_L4-6_3	ENSG00000084636	39.49	0.421832	0.0848874	4.61672	3.89861e-06	0.0361947	COL16A1
height	In_SST	ENSG00000162188	48.7824	0.402391	0.079032	5.02954	4.91666e-07	0.00492354	GNG3
height	In_SST	ENSG00000143774	69.3818	0.3559	0.0764441	4.49063	7.10142e-06	0.0355568	GUK1
height	Microglia	ENSG00000100376	29.2486	0.473598	0.108751	4.77295	1.81545e-06	0.0071674	FAM118A
MDD	Endothelial	ENSG00000116962	40.4226	-0.596285	0.139411	-4.35255	1.34566e-05	0.037315	NID1
MDD	Endothelial	ENSG00000172572	85.8775	0.518079	0.125947	4.04929	5.1374e-05	0.07123	PDE3A
MDD	Exc_L2-3	ENSG00000154645	282.755	0.515218	0.102689	4.97971	6.36811e-07	0.0114473	CHODL
MDD	Exc_L2-3	ENSG00000135828	57.4397	0.425152	0.102609	4.43778	9.08926e-06	0.0742963	RNASEL
MDD	Exc_L2-3	ENSG00000102683	109.051	0.432757	0.0959873	4.37045	1.23992e-05	0.0742963	SGCG
MDD	Exc_L2-3	ENSG00000248555	29.6322	0.424762	0.10298	4.29179	1.77242e-05	0.0796527	LINC01339
MDD	Exc_L3-5	ENSG00000188818	23.6678	-0.393596	0.0931978	-4.68137	2.84963e-06	0.0225577	ZDHHC11
BIP2021	Exc_L2-3	ENSG00000286494	924.223	-0.499498	0.0995873	-4.98408	6.22579e-07	0.0112656	AC022325.2
BIP2021	Exc_L2-3	ENSG00000144596	34.8549	0.484157	0.103437	4.6956	2.65826e-06	0.0120253	GRIP2
BIP2021	Exc_L2-3	ENSG00000119411	16.458	0.460502	0.103499	4.70962	2.4818e-06	0.0120253	BSPRY
BIP2021	Exc_L2-3	ENSG00000151892	92.3863	0.533103	0.103386	4.718	2.38178e-06	0.0120253	GFRA1
BIP2021	Exc_L2-3	ENSG00000119283	15.1432	0.47726	0.102693	4.58888	4.45623e-06	0.0161271	TRIM67
BIP2021	Exc_L2-3	ENSG00000142494	35.1817	0.441827	0.0974638	4.47188	7.75342e-06	0.023383	SLC47A1
BIP2021	Exc_L2-3	ENSG00000172005	24.5506	0.421974	0.103462	4.29032	1.78415e-05	0.0461203	MAL
BIP2021	Exc_L2-3	ENSG00000057294	24.236	0.425045	0.102202	4.20893	2.56587e-05	0.0580368	PKP2
BIP2021	Exc_L2-3	ENSG00000166444	537.161	0.345862	0.0808202	4.16751	3.07942e-05	0.0619134	ST5
BIP2021	Exc_L2-3	ENSG00000005059	23.6357	0.42546	0.103322	4.04136	5.31424e-05	0.0961612	MCUB
BIP2021	Exc_L2-3	ENSG00000179604	25.5895	0.402151	0.102725	3.99396	6.4979e-05	0.0994635	CDC42EP4
BIP2021	Exc_L2-3	ENSG00000185052	178.11	0.396032	0.101586	3.9904	6.59609e-05	0.0994635	SLC24A3
BIP2021	Exc_L3-5	ENSG00000144040	89.5177	0.358309	0.0757478	4.83588	1.32561e-06	0.0116972	SFXN5
BIP2021	Exc_L3-5	ENSG00000090975	74.2925	0.31594	0.0728709	4.33118	1.48312e-05	0.0654352	PITPNM2
BIP2021	Exc_L3-5	ENSG00000165119	63.665	-0.320752	0.0784704	-4.16245	3.14855e-05	0.0926094	HNRNPK
BIP2021	Exc_L4-6_1	ENSG00000117643	199.867	0.367502	0.0785992	4.63441	3.57964e-06	0.0465747	MAN1C1
BIP2021	Exc_L4-6_1	ENSG00000072210	129.353	0.336172	0.0728636	4.394	1.11284e-05	0.0723957	ALDH3A2
BIP2021	Exc_L4-6_1	ENSG00000287364	104.216	-0.372534	0.086147	-4.08695	4.37087e-05	0.0842172	AL353709.1
BIP2021	Exc_L4-6_1	ENSG00000143850	502.943	0.256555	0.0631193	4.07859	4.53094e-05	0.0842172	PLEKHA6
BIP2021	Exc_L4-6_1	ENSG00000146147	793.776	-0.292667	0.0719224	-4.08473	4.41279e-05	0.0842172	MLIP
BIP2021	Exc_L4-6_1	ENSG00000235448	32.2478	-0.415005	0.0970913	-4.22204	2.42097e-05	0.0842172	LURAP1L-AS1
BIP2021	Exc_L4-6_1	ENSG00000065357	34.5159	0.36386	0.0901012	4.13693	3.51981e-05	0.0842172	DGKA
BIP2021	Exc_L4-6_2	ENSG00000257986	751.42	-0.465173	0.0862962	-5.13201	2.86672e-07	0.00358225	LINC02306
BIP2021	Exc_L4-6_2	ENSG00000204869	93.0082	0.346037	0.0766498	4.54836	5.4066e-06	0.0337804	IGFL4
BIP2021	Exc_L4-6_2	ENSG00000180263	92.8975	-0.371496	0.0845368	-4.23284	2.30755e-05	0.0704588	FGD6
BIP2021	Exc_L4-6_2	ENSG00000141314	158.181	0.452563	0.0951466	4.1876	2.81925e-05	0.0704588	RHBDL3
BIP2021	Exc_L4-6_2	ENSG00000149654	102.214	0.387613	0.0945175	4.18986	2.79122e-05	0.0704588	CDH22
BIP2021	Exc_L4-6_3	ENSG00000120899	279.992	0.359619	0.0729825	4.74198	2.1164e-06	0.0170396	PTK2B
BIP2021	Exc_L4-6_3	ENSG00000258859	28.3473	-0.473097	0.0937296	-4.63375	3.59106e-06	0.0170396	LINC02296
BIP2021	Exc_L5-6	ENSG00000134986	61.7252	-0.537701	0.102962	-5.08822	3.61448e-07	0.00202049	NREP
BIP2021	Exc_L5-6	ENSG00000198797	158.863	0.289026	0.0675517	4.31688	1.58247e-05	0.0442302	BRINP2
BIP2021	Exc_L5-6_HTR2C	ENSG00000186867	21.4942	0.412214	0.0925674	4.42784	9.51794e-06	0.0311141	QRFPR
BIP2021	In_SST	ENSG00000147408	48.4999	0.381518	0.0871715	4.58678	4.50142e-06	0.0456939	CSGALNACT1
BIP2021	In_VIP	ENSG00000253766	20.6287	-0.437684	0.0933069	-4.59435	4.34094e-06	0.0510972	AC091946.1
BIP2021	OPC	ENSG00000135205	215.242	-0.404322	0.0756359	-5.091	3.56183e-07	0.00332283	CCDC146

[truncated: 5 more sheets: Table S11, Table S12, Table S13, Table S14, Table S15]
